# Supplementary material for: Extensive homoeologous genome exchanges in allopolyploid crops revealed by mRNAseq‐based visualization
Source: Plant Biotechnol J. 2016 Dec 6;15(5):594–604. doi: 10.1111/pbi.12657 (PMC5399007; doi:10.1111/pbi.12657)
Supplement: Supplementary file 1 — Data S1 Illumina read mapping statistics. [file PBI-15-594-s004.xlsx]

## Sheet: mRNA-seq
	total reads	mapped reads	mapped %	total unigenes	mapped unigenes	mapped %	reference sequences exlcuding gaps	coverage breadth	coverage %	average coverage depth
apex_1	32449990	21709265	0.669007	116098	63566	0.54752	118657829	59411679	0.500698	36.5404
apex_2	38096379	26282171	0.689886	116098	64828	0.55839	118657829	60459589	0.509529	43.4706
apex_3	36342822	24960453	0.686806	116098	64337	0.554161	118657829	59598523	0.502272	41.881
apex_4	34195820	23708256	0.693309	116098	63317	0.545375	118657829	58368691	0.491908	40.6181
baltia_1	33936246	23264945	0.685549	116098	63561	0.547477	118657829	58397935	0.492154	39.8386
baltia_2	39390349	25996834	0.65998	116098	65194	0.561543	118657829	60581197	0.510554	42.9124
baltia_3	36397420	23149337	0.636016	116098	64953	0.559467	118657829	58750770	0.495128	39.4026
baltia_4	36059498	24324510	0.674566	116098	64711	0.557383	118657829	59729013	0.503372	40.7248
Boleracea	29120065	14417291	0.495098	116098	56497	0.486632	118657829	38804337	0.327027	37.1538
Brapa	28394267	12025098	0.423504	116098	56194	0.484022	118657829	37840604	0.318905	31.7783
bronowski_1	31807465	21681188	0.681638	116098	64554	0.55603	118657829	59327376	0.499987	36.545
bronowski_2	40867870	27158012	0.664532	116098	65178	0.561405	118657829	58428844	0.492415	46.4805
bronowski_3	41531661	27024828	0.650704	116098	64462	0.555238	118657829	54221906	0.45696	49.8412
bronowski_4	37808982	22812174	0.603353	116098	64622	0.556616	118657829	57959277	0.488457	39.359
cabriolet_1	36562151	24728946	0.676354	116098	64886	0.55889	118657829	61084822	0.514798	40.483
cabriolet_2	31430423	20566821	0.65436	116098	64831	0.558416	118657829	59952146	0.505252	34.3054
cabriolet_3	33270431	22180513	0.666673	116098	64535	0.555867	118657829	60089585	0.506411	36.9124
cabriolet_4	32079059	22377796	0.697583	116098	62786	0.540802	118657829	57512468	0.484692	38.9095
darmor_1	30726904	21053856	0.685193	116098	63278	0.54504	118657829	58823449	0.49574	35.7916
darmor_2	39418012	26807418	0.68008	116098	64736	0.557598	118657829	60706637	0.511611	44.159
darmor_3	45285189	29107611	0.642762	116098	69743	0.600725	118657829	60645382	0.511095	47.9964
darmor_4	34211186	22602998	0.66069	116098	64850	0.55858	118657829	60695133	0.511514	37.2402
dwarf_essex_1	31755392	22252864	0.700759	116098	61700	0.531448	118657829	55713137	0.469528	39.9419
dwarf_essex_2	39352082	27304124	0.693842	116098	64540	0.55591	118657829	58838708	0.495869	46.405
dwarf_essex_3	34809982	23504097	0.675211	116098	63169	0.544101	118657829	57235530	0.482358	41.0656
dwarf_essex_4	33030381	22555204	0.682862	116098	61911	0.533265	118657829	54698028	0.460973	41.2359
english_giant_1	34167841	23791207	0.696304	116098	63513	0.547064	118657829	58630560	0.494115	40.5782
english_giant_2	39763960	27068949	0.680741	116098	65347	0.562861	118657829	61883194	0.521526	43.742
english_giant_3	31775500	18562426	0.584174	116098	61757	0.531939	118657829	51688157	0.435607	35.9123
english_giant_4	37092704	24663533	0.664916	116098	64820	0.558321	118657829	59889154	0.504721	41.182
erglu_1	31808025	21769675	0.684408	116098	62789	0.540828	118657829	56772723	0.478457	38.3453
erglu_2	43349383	29300132	0.675907	116098	64534	0.555858	118657829	56360983	0.474987	51.9866
erglu_3	30158564	19795165	0.65637	116098	63852	0.549984	118657829	58576552	0.493659	33.7937
erglu_4	36524004	23626481	0.646875	116098	64607	0.556487	118657829	58989352	0.497138	40.0521
huguenot_1	33120819	22014427	0.66467	116098	64634	0.556719	118657829	60130978	0.506759	36.6108
huguenot_2	37154785	25451811	0.685021	116098	65362	0.56299	118657829	60713527	0.511669	41.9212
huguenot_3	37303042	26157096	0.701205	116098	63994	0.551207	118657829	57019469	0.480537	45.874
huguenot_4	31826532	20929616	0.657615	116098	64386	0.554583	118657829	59461407	0.501117	35.1987
ningyou7_1	36566930	24071441	0.658284	116098	64357	0.554333	118657829	59768867	0.503708	40.2742
ningyou7_2	35263342	22839422	0.647682	116098	64772	0.557908	118657829	59792735	0.503909	38.1977
ningyou7_3	34570284	23004530	0.665442	116098	62895	0.541741	118657829	57185964	0.48194	40.2276
ningyou7_4	38290471	22866906	0.597196	116098	65910	0.56771	118657829	59916202	0.504949	38.1648
norin_1	33471387	22840779	0.682397	116098	63568	0.547537	118657829	59238551	0.499238	38.5573
norin_2	34829259	23603215	0.677684	116098	63793	0.549475	118657829	59794714	0.503926	39.4737
norin_3	44487147	30156622	0.677873	116098	65159	0.561241	118657829	61101172	0.514936	49.3552
norin_4	37963472	24470226	0.644573	116098	65299	0.562447	118657829	59456339	0.501074	41.1566
palmedor_1	34000815	23212135	0.682693	116098	64293	0.553782	118657829	59032410	0.497501	39.321
palmedor_2	39333167	25961141	0.660032	116098	65717	0.566048	118657829	61168036	0.515499	42.4423
palmedor_3	37528573	24516709	0.653281	116098	66448	0.572344	118657829	61173643	0.515547	40.0772
palmedor_4	36343111	24264631	0.667654	116098	65193	0.561534	118657829	60094914	0.506456	40.3772
palu_1	31501994	21705931	0.689034	116098	63627	0.548046	118657829	59434880	0.500893	36.5205
palu_2	39210922	26814049	0.683841	116098	64550	0.555996	118657829	60933654	0.513524	44.0053
palu_3	37328073	22756449	0.609634	116098	64265	0.553541	118657829	58974383	0.497012	38.587
palu_4	37198959	21569720	0.579847	116098	64209	0.553059	118657829	59394880	0.500556	36.3158
quinta_1	37268805	25824067	0.692914	116098	64460	0.555221	118657829	59673414	0.502903	43.2757
quinta_2	35878590	24574721	0.684941	116098	64448	0.555117	118657829	59311376	0.499852	41.4334
quinta_3	38962754	26545939	0.681316	116098	65256	0.562077	118657829	60544866	0.510248	43.8451
quinta_4	34823657	24089730	0.691763	116098	63330	0.545487	118657829	57437207	0.484057	41.941
rafal_1	31956007	21092490	0.660048	116098	63655	0.548287	118657829	59504408	0.501479	35.4469
rafal_2	41268150	26889024	0.651568	116098	65351	0.562895	118657829	61475551	0.518091	43.7394
rafal_3	32399956	22219358	0.685784	116098	63755	0.549148	118657829	59460657	0.50111	37.3682
rafal_4	37401069	24584472	0.65732	116098	63982	0.551103	118657829	59413362	0.500712	41.3787
ragged_jack_1	45164891	30552467	0.676465	116098	66462	0.572465	118657829	62018492	0.522667	49.2635
ragged_jack_2	33442866	23083771	0.690245	116098	64518	0.55572	118657829	59172442	0.498681	39.011
ragged_jack_3	33582049	22914040	0.68233	116098	65320	0.562628	118657829	60597031	0.510687	37.8138
ragged_jack_4	33353285	22037754	0.660737	116098	64844	0.558528	118657829	59051150	0.497659	37.3198
samourai_1	30557372	20755646	0.679235	116098	64772	0.557908	118657829	59475265	0.501233	34.8979
samourai_2	54232026	36421800	0.671592	116098	66394	0.571879	118657829	62166318	0.523912	58.5877
samourai_3	33568272	20640924	0.614894	116098	64286	0.553722	118657829	59579116	0.502109	34.6446
samourai_4	30424220	19911291	0.654455	116098	63789	0.549441	118657829	58566853	0.493578	33.9975
sensation_nz_1	26640140	17900037	0.67192	116098	62165	0.535453	118657829	53591032	0.451643	33.4012
sensation_nz_2	32036927	21915844	0.684081	116098	63742	0.549036	118657829	57936018	0.488261	37.8277
sensation_nz_3	35634219	24263273	0.680898	116098	63987	0.551146	118657829	58462113	0.492695	41.5026
sensation_nz_4	38330281	24761520	0.646004	116098	65452	0.563765	118657829	59262435	0.49944	41.7828
shannon_x_winner_1	36060612	24434475	0.677595	116098	64977	0.559674	118657829	60660743	0.511224	40.2805
shannon_x_winner_2	35302348	24246153	0.686814	116098	63709	0.548752	118657829	58745939	0.495087	41.2729
shannon_x_winner_3	36147573	23990920	0.663694	116098	65504	0.564213	118657829	61120135	0.515096	39.2521
shannon_x_winner_4	35338336	24024074	0.67983	116098	64675	0.557072	118657829	60154719	0.50696	39.9371
siberische_boerenkool_1	35654954	24237236	0.679772	116098	64045	0.551646	118657829	58926222	0.496606	41.1315
siberische_boerenkool_2	31688511	21701006	0.684823	116098	64081	0.551956	118657829	59395353	0.50056	36.5365
siberische_boerenkool_3	37094802	24315912	0.655507	116098	63784	0.549398	118657829	57111711	0.481314	42.5761
siberische_boerenkool_4	32008912	20252677	0.63272	116098	63933	0.550681	118657829	58368702	0.491908	34.6978
stellar_1	31486135	21552641	0.684512	116098	63224	0.544574	118657829	57631147	0.485692	37.3976
stellar_2	39016503	26817321	0.687333	116098	63823	0.549734	118657829	58172505	0.490254	46.0996
stellar_3	39376165	26861501	0.682177	116098	64673	0.557055	118657829	59659856	0.502789	45.0244
stellar_4	37349617	25749567	0.68942	116098	64155	0.552593	118657829	57163312	0.481749	45.0456
taisetsu_1	36960974	24381690	0.65966	116098	65525	0.564394	118657829	60797668	0.512378	40.103
taisetsu_2	34152739	23132146	0.677315	116098	64485	0.555436	118657829	59601621	0.502298	38.8113
taisetsu_3	37476793	25371625	0.676996	116098	65596	0.565005	118657829	60859616	0.5129	41.6888
taisetsu_4	30189282	19675158	0.651727	116098	63895	0.550354	118657829	58286777	0.491217	33.7558
tapidor_1	33733291	23043872	0.68312	116098	64758	0.557787	118657829	60439613	0.509361	38.1271
tapidor_2	31809171	21427487	0.673626	116098	63582	0.547658	118657829	58610704	0.493947	36.559
tapidor_3	56848199	32000091	0.562904	116098	65949	0.568046	118657829	61480452	0.518132	52.0492
tapidor_4	40605175	27414964	0.675159	116098	63459	0.546599	118657829	57900919	0.487965	47.3481
verona_1	42010487	28132031	0.669643	116098	65557	0.56467	118657829	61378567	0.517274	45.8336
verona_2	46087564	30431406	0.660295	116098	66165	0.569906	118657829	62029692	0.522761	49.0594
verona_3	33111006	21159943	0.639061	116098	63909	0.550475	118657829	58869546	0.496129	35.9438
verona_4	43496086	29732812	0.683574	116098	62815	0.541052	118657829	57207839	0.482124	51.9733
vige_1	39906941	26716664	0.669474	116098	64084	0.551982	118657829	58683033	0.494557	45.5271
vige_2	31144674	20575756	0.660651	116098	62370	0.537219	118657829	56276899	0.474279	36.5616
vige_3	32886378	21640719	0.658045	116098	62108	0.534962	118657829	56058433	0.472438	38.6039
vige_4	36550138	23907259	0.654095	116098	62913	0.541896	118657829	57364258	0.483443	41.6762
xiangyou15_1	38441723	25227986	0.656266	116098	65708	0.56597	118657829	60770039	0.512145	41.5139
xiangyou15_2	39659649	25854547	0.651911	116098	65856	0.567245	118657829	61466652	0.518016	42.0627
xiangyou15_3	32368219	21624166	0.668068	116098	63791	0.549458	118657829	58476005	0.492812	36.9796
xiangyou15_4	38835502	25174738	0.64824	116098	64946	0.559407	118657829	60889554	0.513152	41.3449
zhongshuang_ii_1	42361911	28098759	0.663302	116098	66409	0.572008	118657829	62636785	0.527877	44.8598
zhongshuang_ii_2	45611618	30234217	0.662862	116098	66010	0.568571	118657829	61465976	0.51801	49.1885
zhongshuang_ii_3	38900525	24414045	0.627602	116098	64791	0.558072	118657829	60878196	0.513057	40.1031
zhongshuang_ii_4	44215314	28869931	0.65294	116098	66368	0.571655	118657829	62812258	0.529356	45.9623

## Sheet: genomic
	total reads	mapped reads	mapped %	total unigenes	unmapped unigenes	mapped %	reference sequences exlcuding gaps	coverage breadth	coverage %	average coverage depth
apex	22187060	9856985	0.444267	116098	4158	0.964185	215716397	155226088	0.719584	5.88598
baltia	25577069	11252938	0.439962	116098	3836	0.966959	215716397	163525103	0.758056	6.33958
bronowski	26511200	11970220	0.451516	116098	4030	0.965288	215716397	162692676	0.754197	6.93023
cabriolet	28295987	12379224	0.43749	116098	3586	0.969112	215716397	165342119	0.766479	6.9013
darmor	26044753	11896048	0.456754	116098	3513	0.969741	215716397	163364509	0.757312	6.77363
dwarf_essex	27836017	12109615	0.435034	116098	4662	0.959844	215716397	157867583	0.731829	7.23287
english_giant	22067435	9914141	0.449266	116098	4058	0.965047	215716397	157571747	0.730458	5.90669
erglu	31132904	13614381	0.437299	116098	3466	0.970146	215716397	169878733	0.78751	7.44
huguenot	20695193	9176767	0.443425	116098	4147	0.96428	215716397	155176282	0.719353	5.45017
ningyou_7	20650571	9048411	0.438168	116098	4460	0.961584	215716397	155142242	0.719195	5.44562
norin	23561855	10563542	0.448332	116098	3839	0.966933	215716397	160204854	0.742664	6.08869
palmedor	26964428	11972144	0.443998	116098	3349	0.971154	215716397	166203091	0.77047	6.65788
palu	29553803	12958912	0.438485	116098	3401	0.970706	215716397	168055370	0.779057	7.08674
quinta	32297772	14250469	0.441221	116098	3517	0.969707	215716397	170151627	0.788775	7.67682
rafal	33779831	14359540	0.425092	116098	3476	0.97006	215716397	169883663	0.787532	7.79699
ragged_jack	29783600	14190355	0.476449	116098	3458	0.970215	215716397	165800705	0.768605	7.96244
samourai	22988042	9895622	0.430468	116098	4448	0.961688	215716397	153987137	0.713841	5.94798
sensation_nz	22754959	10153652	0.446217	116098	4870	0.958053	215716397	153699561	0.712508	6.14033
shannon_x_winner	22576479	10023765	0.443992	116098	3945	0.96602	215716397	158129746	0.733045	5.84694
siberische_boerenkool	30617238	13374081	0.436815	116098	3735	0.967829	215716397	165911044	0.769117	7.40185
stellar	24161817	10473612	0.433478	116098	4845	0.958268	215716397	152185990	0.705491	6.46177
taisetsu	23732924	10326305	0.435105	116098	4208	0.963755	215716397	159602944	0.739874	5.94986
tapidor	25228603	11427100	0.452942	116098	3945	0.96602	215716397	160745803	0.745172	6.61576
verona	35677709	15197898	0.425977	116098	3290	0.971662	215716397	173552241	0.804539	8.02484
vige	21725414	9818751	0.451948	116098	5714	0.950783	215716397	148681602	0.689246	6.1985
xiangyou15	31586326	14866582	0.470665	116098	4012	0.965443	215716397	162895660	0.755138	8.4424
zhongshuang_ii	28141850	12969986	0.460879	116098	3645	0.968604	215716397	164977490	0.764789	7.24241
