# Supplementary material for: Extensive homoeologous genome exchanges in allopolyploid crops revealed by mRNAseq‐based visualization
Source: Plant Biotechnol J. 2016 Dec 6;15(5):594–604. doi: 10.1111/pbi.12657 (PMC5399007; doi:10.1111/pbi.12657)
Supplement: Supplementary file 2 — Data S2 Reciprocal BLAST Brassica AC genomes. [file PBI-15-594-s007.xlsx]

## Sheet: AC_reciprical
A genome homoeologue	Position in A genome		C genome homoeologue	Position in C genome
Cab020597.1	A01_000007596_000004363		Bo1g001030.1	C01_000004096_000006192
Cab020596.1	A01_000009147_000008191		Bo7g120870.1	C07_048354208_048355539
Cab020595.2	A01_000011403_000009778		Bo1g001040.1	C01_000007519_000009142
Cab020594.1	A01_000012765_000011917		Bo1g001050.1	C01_000009720_000010577
Cab020592.1	A01_000021944_000019956		Bo1g001080.1	C01_000037620_000038611
Cab020591.1	A01_000024271_000022281		Bo1g001090.1	C01_000039858_000040949
Cab020590.1	A01_000032446_000028836		Bo1g001100.1	C01_000046852_000050484
Cab020589.1	A01_000033293_000032595		Bo9g071600.1	C09_021661539_021662053
Cab020588.1	A01_000035983_000033952		Bo1g001140.1	C01_000068965_000070059
Cab020581.1	A01_000063572_000063039		Bo1g002150.1	C01_000103201_000103782
Cab020579.1	A01_000079019_000078723		Bo1g002190.1	C01_000112982_000113278
Cab020577.1	A01_000088358_000088041		Bo1g002200.1	C01_000124351_000124668
Cab020576.1	A01_000094861_000093230		Bo1g002210.1	C01_000128563_000130200
Cab020575.1	A01_000097996_000095110		Bo1g002220.1	C01_000130440_000133386
Cab020574.1	A01_000100108_000098057		Bo1g002230.1	C01_000134318_000135251
Cab020573.1	A01_000105326_000101322		Bo1g002250.1	C01_000137577_000141372
Cab020571.1	A01_000115025_000112704		Bo1g002280.1	C01_000148961_000151258
Cab020570.1	A01_000119528_000116614		Bo1g002300.1	C01_000153250_000156261
Cab020569.1	A01_000129775_000126831		Bo1g002310.1	C01_000164958_000168351
Cab020568.1	A01_000135472_000131405		Bo1g002330.1	C01_000172779_000174206
Cab020567.1	A01_000143020_000139039		Bo1g002340.1	C01_000175196_000180272
BnaA01g05330D	A01_000146772_000145212.001		Bo1g002360.1	C01_000183323_000183774
BnaA01g05340D	A01_000146772_000145212.002		Bo1g002370.1	C01_000184847_000187483
Cab020565.1	A01_000146829_000145011		Bo1g002350.1	C01_000181177_000182520
Cab020563.1	A01_000155768_000155126		Bo1g002400.1	C01_000191317_000191852
Cab020562.1	A01_000158109_000156564		Bo1g002410.1	C01_000192637_000194204
Cab020560.1	A01_000162233_000159755		Bo1g002420.1	C01_000195435_000197330
Cab020558.1	A01_000164388_000163736		Bo1g002450.1	C01_000202463_000202892
Cab020557.1	A01_000167670_000166905		Bo1g002460.1	C01_000205351_000206116
Cab020556.1	A01_000168725_000168246		Bo1g002470.1	C01_000206881_000208172
Cab020555.1	A01_000170941_000170440		Bo1g002480.1	C01_000209076_000210429
Cab020554.1	A01_000171955_000171563		Bo1g002490.1	C01_000210647_000211042
Cab020553.1	A01_000180461_000175822		Bo1g002500.1	C01_000216852_000221622
Cab020552.1	A01_000184155_000183811		Bo1g002510.1	C01_000223558_000223902
Cab020550.1	A01_000190655_000188381		Bo1g002520.1	C01_000228012_000229293
Cab020549.1	A01_000199980_000195942		Bo1g002530.1	C01_000237167_000240760
Cab020547.1	A01_000210518_000207773		Bo1g002540.1	C01_000268432_000270656
Cab020546.2	A01_000233705_000220053		Bo1g002550.1	C01_000278884_000293749
Cab020545.1	A01_000236573_000235062		Bo1g002560.1	C01_000294476_000298099
Cab020544.1	A01_000240300_000237136		Bo1g002570.1	C01_000298888_000301646
Cab020543.1	A01_000244118_000242423		Bo1g002590.1	C01_000305351_000307099
Cab020540.1	A01_000247210_000246059		Bo1g002620.1	C01_000312999_000314150
Cab020539.1	A01_000249298_000248129		Bo1g002630.1	C01_000315809_000316990
Cab020538.1	A01_000252780_000251545		Bo1g002640.1	C01_000318794_000320041
Cab020533.1	A01_000264301_000263770		BnaC02g12580D	C02_010270332_010268518.001
Cab020532.1	A01_000269247_000264344		Bo1g002670.1	C01_000327846_000332013
Cab020531.1	A01_000274488_000271580		Bo1g002690.1	C01_000335055_000337102
Cab020530.1	A01_000278395_000275691		Bo9g009410.1	C09_002555267_002557953
Cab020529.1	A01_000279460_000278665		Bo1g002710.1	C01_000341809_000342363
Cab020528.1	A01_000283549_000280665		Bo1g002720.1	C01_000343002_000346119
Cab020527.1	A01_000290939_000288744		Bo1g002730.1	C01_000348332_000350686
BnaA01g05680D	A01_000294200_000294415		Bo1g002740.1	C01_000355639_000355854
Cab020526.1	A01_000297567_000294139		Bo1g002750.1	C01_000356379_000358290
Cab020523.2	A01_000322161_000320541		Bo1g002770.1	C01_000364533_000367532
Cab020522.1	A01_000325196_000323953		Bo1g002780.1	C01_000369625_000370506
Cab020521.1	A01_000336323_000334976		Bo1g002790.1	C01_000389508_000390850
Cab020520.1	A01_000337712_000336618		Bo1g002800.1	C01_000391163_000392257
Cab020519.1	A01_000347141_000345105		Bo1g002810.1	C01_000398205_000400236
Cab020517.1	A01_000361021_000359864		Bo1g002840.1	C01_000422859_000423689
Cab020516.1	A01_000369485_000364417		Bo1g002850.1	C01_000428057_000430528
Cab020515.1	A01_000373576_000372915		Bo1g002860.1	C01_000433534_000434236
Cab020514.4	A01_000377776_000375257		Bo1g002870.1	C01_000436689_000439232
Cab020513.1	A01_000385572_000383924		Bo1g002880.1	C01_000442209_000443381
Cab020511.1	A01_000391955_000389960		Bo1g002900.1	C01_000452569_000453897
Cab020510.1	A01_000396815_000392698		Bo1g002910.1	C01_000455775_000457537
Cab020509.1	A01_000400818_000398881		Bo1g002940.1	C01_000462750_000465039
Cab020508.1	A01_000405602_000403007		Bo1g002950.1	C01_000466591_000468617
Cab020507.1	A01_000408464_000406533		Bo1g002960.1	C01_000469754_000471553
Cab020506.1	A01_000421851_000419582		Bo1g002970.1	C01_000480326_000482164
Cab020505.1	A01_000424689_000422250		Bo1g002980.1	C01_000483958_000486303
Cab020504.6	A01_000428523_000425818		Bo1g002990.1	C01_000487037_000489598
Cab020503.1	A01_000435128_000432651		Bo1g003010.1	C01_000493143_000495103
Cab020502.1	A01_000437359_000436284		Bo1g003020.1	C01_000496823_000502553
Cab020500.2	A01_000445078_000441865		Bo1g003050.1	C01_000517217_000520472
Cab020499.2	A01_000448272_000445809		Bo1g003060.1	C01_000521661_000524143
Cab020498.1	A01_000451943_000450183		Bo1g003070.1	C01_000526071_000527834
Cab020497.1	A01_000453548_000452855		Bo1g003080.1	C01_000528751_000529408
Cab047808.1	A01_000454668_000454393		Bo1g003090.1	C01_000530279_000530554
Cab047807.1	A01_000455381_000454965		Bo1g003100.1	C01_000530856_000531254
Cab020494.1	A01_000458759_000456289		Bo1g003110.1	C01_000532704_000534591
Cab020493.1	A01_000463125_000461923		Bo1g003120.1	C01_000537698_000541903
Cab020492.1	A01_000471003_000469876		Bo1g003130.1	C01_000549649_000550762
Cab020491.1	A01_000476372_000474891		Bo1g003150.1	C01_000561431_000562659
Cab020490.1	A01_000477348_000476660		Bo1g003160.1	C01_000563236_000563667
Cab020489.1	A01_000481924_000481367		Bo1g003170.1	C01_000568201_000568758
Cab020488.1	A01_000486280_000483275		Bo1g003180.1	C01_000570085_000573175
Cab020487.1	A01_000488191_000486405		Bo1g003190.1	C01_000574961_000576525
Cab020486.1	A01_000493869_000490351		Bo1g003200.1	C01_000582952_000586456
Cab020485.1	A01_000495378_000494093		Bo1g003210.1	C01_000586784_000588201
Cab020484.1	A01_000497117_000496045		Bo1g003220.1	C01_000589917_000590645
Cab020483.1	A01_000501669_000499734		Bo1g003230.1	C01_000594703_000596190
Cab020482.1	A01_000511346_000508133		Bo1g003240.1	C01_000598015_000601410
Cab020480.2	A01_000527038_000523383		Bo1g003290.1	C01_000641260_000644021
Cab020479.1	A01_000529335_000527579		Bo1g003300.1	C01_000645871_000647753
Cab020478.1	A01_000533201_000529547		Bo1g003310.1	C01_000647994_000650435
Cab020477.1	A01_000535307_000533558		Bo1g003320.1	C01_000650968_000652113
Cab020476.1	A01_000541968_000538852		Bo1g003330.1	C01_000660036_000663177
Cab020475.1	A01_000544288_000542908		Bo1g003340.1	C01_000664044_000665478
Cab020474.1	A01_000554540_000553031		Bo1g003350.1	C01_000671364_000672649
Cab020473.1	A01_000567110_000564960		Bo1g003370.1	C01_000682832_000685103
Cab020472.1	A01_000569368_000567701		Bo1g003380.1	C01_000685820_000686427
Cab020471.1	A01_000574291_000573763		Bo1g003390.1	C01_000692192_000692718
Cab020469.1	A01_000592764_000591731		Bo1g003400.1	C01_000714014_000715047
Cab020468.1	A01_000608290_000607123		Bo1g003420.1	C01_000733205_000734352
Cab020467.1	A01_000616084_000614025		Bo1g003430.1	C01_000740167_000741933
Cab020466.1	A01_000626488_000623826		Bo1g003440.1	C01_000750266_000752556
Cab020465.1	A01_000632882_000629983		Bo1g003450.1	C01_000754548_000756978
Cab020464.1	A01_000649800_000647458		Bo1g003460.1	C01_000773325_000775118
Cab020463.1	A01_000651439_000650009		Bo1g003470.1	C01_000776453_000777193
Cab020462.1	A01_000657759_000655303		Bo1g003480.1	C01_000781589_000783307
Cab020461.1	A01_000661807_000659352		Bo1g003490.1	C01_000784924_000787370
Cab020460.1	A01_000666357_000664395		Bo1g003500.1	C01_000796218_000797819
Cab020459.1	A01_000676174_000674763		Bo1g003510.1	C01_000804116_000805539
Cab020456.1	A01_000694331_000690764		Bo1g003530.1	C01_000822968_000825305
Cab020455.1	A01_000697224_000694690		Bo1g003540.1	C01_000825734_000827779
Cab020454.1	A01_000703348_000701746		Bo9g018500.1	C09_005744098_005744932
Cab020452.1	A01_000710837_000708955		Bo1g003570.1	C01_000844503_000845900
Cab020451.1	A01_000717135_000714361		Bo1g003580.1	C01_000849858_000854556
Cab020447.1	A01_000735102_000729019		Bo1g003600.1	C01_000857465_000863513
Cab020446.1	A01_000737751_000736797		Bo1g003610.1	C01_000870731_000871409
Cab020445.1	A01_000741490_000740283		Bo1g003620.1	C01_000873685_000874521
Cab020444.1	A01_000744229_000742491		Bo1g005880.1	C01_001637683_001639088
Cab020442.1	A01_000752727_000750795		Bo1g003650.1	C01_000888855_000890228
Cab020441.1	A01_000760273_000758743		Bo1g003670.1	C01_000902827_000904197
Cab020440.1	A01_000763050_000760622		Bo1g003680.1	C01_000904518_000907591
Cab020439.1	A01_000768033_000765329		Bo1g003710.1	C01_000917568_000919327
Cab020438.1	A01_000772820_000771102		Bo1g003730.1	C01_000932848_000934566
Cab020437.1	A01_000777121_000775185		Bo1g004730.1	C01_000938077_000939794
Cab020435.1	A01_000795510_000792973		Bo1g004760.1	C01_000963781_000965912
Cab020434.1	A01_000807098_000804889		Bo1g004770.1	C01_000976293_000979013
Cab020433.1	A01_000811876_000808535		Bo1g004780.1	C01_000980447_000982680
Cab020432.1	A01_000820496_000817734		Bo1g004840.1	C01_001008632_001009264
Cab020431.1	A01_000822820_000820607		Bo1g004860.1	C01_001014345_001015036
Cab020430.1	A01_000826760_000826343		Bo1g004880.1	C01_001020263_001020520
BnaA01g00650D	A01_000828609_000829678		BnaC01g01630D	C01_001021057_001022946
Cab020429.7	A01_000833860_000830356		Bo1g004890.1	C01_001023910_001027896
Cab020427.1	A01_000857346_000854404		Bo1g004910.1	C01_001055793_001058139
Cab020426.1	A01_000859835_000857778		Bo1g004920.1	C01_001058784_001060646
Cab020425.1	A01_000865175_000862407		Bo1g004930.1	C01_001063744_001065944
Cab020424.1	A01_000873313_000872184		Bo1g004940.1	C01_001075204_001075797
Cab020422.1	A01_000886852_000884861		Bo2g013710.1	C02_004324838_004328121
Cab020421.1	A01_000893550_000891410		Bo1g004960.1	C01_001088643_001090779
Cab020420.2	A01_000907860_000906149		Bo1g004970.1	C01_001103797_001105498
Cab020419.2	A01_000911103_000909663		Bo1g004980.1	C01_001106930_001107991
Cab020417.1	A01_000916583_000914989		Bo1g005020.1	C01_001122659_001124149
Cab020416.1	A01_000922223_000918722		Bo1g005030.1	C01_001127354_001130401
Cab020415.1	A01_000927815_000926815		Bo1g005040.1	C01_001137641_001138630
Cab020414.1	A01_000931654_000928958		Bo1g005060.1	C01_001145885_001147087
Cab020413.1	A01_000935483_000933479		BnaC01g01810D	C01_001153723_001155634
Cab020412.1	A01_000937612_000935670		Bo1g005080.1	C01_001155686_001158043
Cab020410.1	A01_000943123_000940763		Bo1g005090.1	C01_001161032_001164296
Cab020409.1	A01_000947487_000945037		Bo1g005100.1	C01_001166157_001168600
Cab020408.1	A01_000956263_000953732		Bo1g005200.1	C01_001218574_001220079
Cab020407.1	A01_000958379_000956850		Bo1g005210.1	C01_001220782_001221899
Cab020405.1	A01_000962573_000960033		Bo1g005220.1	C01_001222271_001224808
Cab020404.1	A01_000966284_000964771		Bo1g005230.1	C01_001227566_001229177
Cab020403.1	A01_000969611_000967788		Bo1g005240.1	C01_001236655_001238451
Cab020402.2	A01_000973330_000970352		Bo1g005250.1	C01_001240855_001242820
Cab020399.1	A01_000983132_000980692		Bo1g005270.1	C01_001249512_001251569
Cab020398.1	A01_000989037_000987731		Bo1g005280.1	C01_001256936_001258233
BnaA01g00930D	A01_001001867_001001131		Bo1g005290.1	C01_001261029_001262472
BnaA01g00940D	A01_001002078_001003704		Bo1g005300.1	C01_001262820_001264493
BnaA01g00950D	A01_001004526_001006031		Bo4g024350.1	C04_003720024_003721535
BnaA01g00970D	A01_001016736_001019421		BnaC01g02000D	C01_001277700_001279210
Cab020395.1	A01_001024518_001000337		Bo1g005330.1	C01_001280332_001284712
Cab020394.1	A01_001036787_001031495		Bo1g005350.1	C01_001304145_001306865
Cab020393.2	A01_001042171_001039870		Bo1g005360.1	C01_001310133_001313130
Cab020392.1	A01_001044006_001042904		Bo1g005370.1	C01_001313775_001314874
Cab020391.1	A01_001049223_001047518		Bo1g005380.1	C01_001317529_001318638
Cab020387.1	A01_001054786_001052724		Bo1g005390.1	C01_001323109_001325149
Cab020386.1	A01_001059150_001057303		Bo1g005400.1	C01_001327640_001329203
Cab020385.1	A01_001061431_001060046		Bo1g005410.1	C01_001330940_001332328
BnaA01g01080D	A01_001065477_001063694.001		Bo1g005430.1	C01_001338284_001339827
Cab020381.1	A01_001080794_001076975		Bo1g005450.1	C01_001360882_001362661
Cab020380.1	A01_001085744_001082986		Bo1g005460.1	C01_001366019_001367742
Cab020379.1	A01_001087205_001085801		Bo3g153940.1	C03_055165617_055167216
Cab020378.1	A01_001088947_001087484		Bo1g005470.1	C01_001369121_001370590
Cab020377.1	A01_001097319_001095363		Bo1g005480.1	C01_001377029_001379059
Cab020373.2	A01_001106814_001103341		Bo1g005510.1	C01_001389787_001391715
Cab020372.1	A01_001120649_001117263		Bo1g005520.1	C01_001401222_001402440
Cab020371.1	A01_001125399_001124245		Bo1g005530.1	C01_001411815_001412792
Cab020370.1	A01_001130788_001128100		Bo1g005540.1	C01_001417455_001419706
Cab020369.1	A01_001136279_001133319		Bo1g005560.1	C01_001423282_001426015
Cab020368.1	A01_001139927_001138846		Bo1g005570.1	C01_001429287_001429526
Cab020367.1	A01_001150648_001147524		Bo1g005580.1	C01_001437970_001440513
Cab020366.1	A01_001154483_001151239		Bo1g005590.1	C01_001442949_001444483
Cab020365.4	A01_001164756_001161529		Bo1g005600.1	C01_001449550_001453708
Cab020364.1	A01_001168476_001168102		Bo1g005620.1	C01_001455705_001456076
Cab020363.1	A01_001170469_001169034		Bo1g005630.1	C01_001456610_001458053
Cab047760.1	A01_001188683_001188451		Bo8g095210.1	C08_032467508_032468411
Cab020359.1	A01_001191448_001186028		Bo1g005660.1	C01_001469588_001472227
Cab020358.1	A01_001196482_001193311		Bo1g005680.1	C01_001477429_001478338
Cab020357.1	A01_001200943_001197357		Bo1g005690.1	C01_001480564_001483844
Cab020354.1	A01_001223583_001218656		Bo1g005710.1	C01_001499661_001503739
Cab020353.1	A01_001233377_001225692		Bo1g005720.1	C01_001505829_001513501
Cab020352.1	A01_001239072_001237752		Bo1g005730.1	C01_001524771_001526197
Cab020350.1	A01_001248301_001247275		Bo1g005750.1	C01_001543266_001544120
Cab020349.1	A01_001249788_001248852		Bo1g005760.1	C01_001544585_001545255
Cab020348.1	A01_001258322_001255937		Bo1g005770.1	C01_001553051_001555475
Cab020347.1	A01_001266129_001261904		Bo1g005780.1	C01_001560876_001564575
Cab020346.1	A01_001268960_001266619		Bo1g005790.1	C01_001565427_001567797
Cab020345.1	A01_001273378_001269183		Bo1g005800.1	C01_001568161_001571946
Cab020344.1	A01_001290655_001287053		Bo1g005810.1	C01_001583096_001585082
Cab020343.1	A01_001300880_001294474		Bo7g117810.1	C07_047144235_047148058
Cab020342.1	A01_001306300_001301436		Bo7g117800.1	C07_047139584_047143307
Cab020341.1	A01_001309259_001306979		Bo1g005910.1	C01_001647501_001648808
Cab020340.2	A01_001313154_001309741		Bo1g005920.1	C01_001650315_001653746
Cab020339.1	A01_001317346_001317032		Bo1g005930.1	C01_001656377_001656691
Cab020338.1	A01_001324681_001322963		BnaC05g36610D	C05_038205327_038209151.001
Cab020337.1	A01_001327521_001325631		BnaC05g36620D	C05_038205327_038209151.002
Cab020336.12	A01_001348091_001329305		Bo1g005960.1	C01_001674006_001690573
BnaA01g01540D	A01_001349281_001351964		Bo1g005980.1	C01_001692428_001694968
BnaA01g01560D	A01_001356946_001358080		Bo1g006000.1	C01_001702556_001703308
BnaA01g01580D	A01_001363673_001362161		Bo1g006050.1	C01_001717608_001719095
BnaA01g01590D	A01_001363882_001364445		BnaC01g02630D	C01_001722451_001723101
BnaA01g01600D	A01_001366110_001364555		Bo1g006060.1	C01_001723356_001724874
Cab020335.1	A01_001368494_001366995		Bo1g006070.1	C01_001727336_001728780
Cab020334.2	A01_001370460_001368930		Bo1g006080.1	C01_001729211_001730552
Cab020333.1	A01_001377722_001373911		Bo1g006090.1	C01_001737024_001739524
Cab020332.1	A01_001384534_001383002		Bo1g006110.1	C01_001783204_001784078
Cab020331.1	A01_001400027_001396471		Bo1g006120.1	C01_001788317_001791263
Cab020330.2	A01_001403471_001400991		Bo1g006130.1	C01_001794003_001796387
Cab020329.4	A01_001409751_001406877		Bo1g006140.1	C01_001802208_001805060
Cab020328.1	A01_001421660_001416225		Bo1g006160.1	C01_001821823_001826377
Cab020327.1	A01_001423916_001422143		Bo1g006170.1	C01_001826558_001828120
Cab020326.1	A01_001427734_001424922		Bo1g006180.1	C01_001831375_001833515
Cab020325.1	A01_001433231_001431627		Bo1g006190.1	C01_001834020_001835649
Cab020324.1	A01_001444791_001438187		Bo1g006210.1	C01_001839645_001846270
Cab020323.5	A01_001451781_001445887		Bo1g006220.1	C01_001848400_001852134
BnaA01g01770D	A01_001452384_001452196		Bo1g006230.1	C01_001854922_001855113
BnaA01g01780D	A01_001456457_001455370		Bo1g006240.1	C01_001860184_001860644
Cab020322.1	A01_001462300_001460737		Bo1g006260.1	C01_001864048_001864831
Cab020321.1	A01_001465401_001463258		Bo1g006270.1	C01_001865878_001867758
Cab020320.1	A01_001467744_001466910		Bo1g006280.1	C01_001869169_001869814
Cab020319.1	A01_001470214_001469456		Bo1g006290.1	C01_001872628_001873383
Cab020318.1	A01_001471886_001471044		Bo1g006300.1	C01_001874274_001875116
Cab020317.1	A01_001474680_001473787		Bo1g006310.1	C01_001877723_001878622
Cab020316.1	A01_001480687_001479881		Bo1g006320.1	C01_001899078_001899851
Cab020315.1	A01_001483520_001481306		Bo1g006330.1	C01_001900513_001903019
Cab020314.1	A01_001488422_001486095		Bo1g006340.1	C01_001904436_001906391
Cab020313.1	A01_001489375_001489193		BnaC01g03020D	C01_001908455_001908640
Cab020312.1	A01_001499747_001497306		Bo1g006380.1	C01_001918487_001919881
Cab020311.1	A01_001501806_001499862		Bo7g117470.1	C07_047000829_047002086
Cab020310.1	A01_001504113_001502479		Bo1g006400.1	C01_001926212_001926898
Cab020309.1	A01_001512006_001509705		Bo1g006410.1	C01_001929865_001931651
Cab020308.2	A01_001517518_001516499		Bo1g006420.1	C01_001936596_001937180
Cab020307.1	A01_001525455_001523258		Bo1g006430.1	C01_001940960_001943254
Cab020304.1	A01_001532242_001530210		Bo1g006440.1	C01_001945925_001947618
Cab020303.1	A01_001538669_001532649		Bo1g006450.1	C01_001948158_001951496
Cab020302.1	A01_001540754_001539052		Bo1g006480.1	C01_001953459_001955178
Cab020301.1	A01_001543012_001541861		Bo1g006490.1	C01_001957200_001958357
Cab020300.1	A01_001545654_001544211		Bo1g006500.1	C01_001961613_001962521
Cab020299.1	A01_001555806_001549213		Bo1g006510.1	C01_001971008_001977656
Cab020298.1	A01_001559901_001558707		Bo1g006520.1	C01_001981307_001983784
Cab020297.1	A01_001562351_001560168		BnaC01g03200D	C01_001985192_001987137
Cab020296.1	A01_001563933_001562647		Bo1g006530.1	C01_001987297_001988662
Cab020294.1	A01_001574872_001573977		Bo1g006540.1	C01_001992206_001992628
Cab020293.1	A01_001578720_001576103		Bo1g006550.1	C01_001994061_001996708
Cab020292.1	A01_001585674_001582704		Bo1g006560.1	C01_002004530_002007511
Cab020291.1	A01_001590975_001586538		Bo1g006570.1	C01_002008231_002011889
Cab020290.1	A01_001594794_001592450		Bo1g006580.1	C01_002014080_002014663
Cab020289.1	A01_001596185_001595358		Bo1g006590.1	C01_002015020_002015886
Cab020288.1	A01_001608133_001602867		Bo1g006600.1	C01_002023158_002027171
BnaA01g02170D	A01_001615108_001613001		Bo1g006620.1	C01_002032508_002034951
Cab020286.1	A01_001628431_001625718		Bo1g006630.1	C01_002043632_002046542
Cab020284.1	A01_001638126_001635390		Bo1g006640.1	C01_002048708_002051407
Cab020281.1	A01_001658997_001658434		BnaC01g03330D	C01_002053257_002052689
Cab020279.1	A01_001668436_001667134		Bo1g006650.1	C01_002053583_002054834
Cab020277.1	A01_001678662_001676247		Bo1g006670.1	C01_002063817_002065697
Cab020275.1	A01_001682077_001680088		Bo1g006680.1	C01_002066494_002068570
Cab020274.3	A01_001685621_001683010		Bo1g006690.1	C01_002069252_002071651
Cab020273.1	A01_001694407_001693208		Bo1g006720.1	C01_002079511_002080724
Cab020271.1	A01_001699462_001697583		Bo1g006730.1	C01_002082658_002084001
Cab020269.1	A01_001716092_001714131		Bo1g006750.1	C01_002095435_002096952
Cab020268.1	A01_001720500_001719227		Bo1g006760.1	C01_002101326_002102015
Cab020267.1	A01_001730741_001729799		Bo1g006770.1	C01_002114851_002115392
Cab020266.1	A01_001734322_001733627		Bo1g006780.1	C01_002118720_002119612
Cab020265.2	A01_001755216_001749686		Bo1g006790.1	C01_002127285_002128658
Cab020264.2	A01_001759096_001757532		Bo1g006800.1	C01_002130934_002132431
Cab020263.1	A01_001766081_001761853		Bo1g006810.1	C01_002136598_002140570
Cab020262.1	A01_001771777_001770404		Bo1g006820.1	C01_002144212_002145201
Cab020261.1	A01_001774191_001773205		Bo1g006830.1	C01_002148325_002148958
Cab020260.1	A01_001779248_001777437		Bo1g006840.1	C01_002152967_002154491
Cab020259.3	A01_001787571_001784685		Bo1g006850.1	C01_002161959_002164375
Cab020258.1	A01_001790095_001788077		Bo1g006860.1	C01_002165204_002167189
Cab020256.1	A01_001803830_001795836		Bo1g006880.1	C01_002172492_002178257
Cab020254.1	A01_001807410_001806669		Bo1g006890.1	C01_002183314_002183832
Cab020253.1	A01_001812962_001811035		Bo1g006900.1	C01_002186902_002188817
Cab020251.1	A01_001822100_001815306		Bo1g006910.1	C01_002191255_002196936
Cab020250.2	A01_001822892_001822578		Bo1g006920.1	C01_002197368_002197682
Cab020249.2	A01_001825389_001824913		Bo1g006930.1	C01_002199683_002199961
Cab020248.1	A01_001827640_001827323		Bo1g006940.1	C01_002201870_002202187
Cab020247.1	A01_001832345_001832031		Bo1g006950.1	C01_002218357_002218671
Cab020246.1	A01_001844873_001844013		Bo1g006970.1	C01_002251759_002252082
Cab020244.1	A01_001851739_001850709		Bo1g006980.1	C01_002258925_002259353
Cab020242.1	A01_001856216_001854549		Bo1g006990.1	C01_002260979_002265661
Cab020238.1	A01_001888879_001872770		Bo1g007050.1	C01_002295932_002298489
Cab020236.1	A01_001891292_001890218		Bo1g007060.1	C01_002298895_002299984
Cab020235.1	A01_001893829_001892133		Bo1g007070.1	C01_002301204_002302105
Cab020233.1	A01_001907760_001904377		Bo1g007100.1	C01_002311845_002319068
Cab020232.1	A01_001909995_001908525		Bo1g007110.1	C01_002320025_002320654
Cab020231.1	A01_001912786_001910422		Bo1g007120.1	C01_002321699_002322525
Cab020230.1	A01_001916207_001913540		Bo1g007130.1	C01_002324755_002325289
Cab020229.1	A01_001922509_001921119		Bo1g007140.1	C01_002338886_002339350
Cab020228.1	A01_001929878_001926637		Bo1g007150.1	C01_002351545_002354873
Cab020227.1	A01_001934076_001931342		Bo1g007160.1	C01_002356437_002359446
Cab020226.1	A01_001941631_001940999		Bo1g007170.1	C01_002362173_002362814
Cab020224.1	A01_001949739_001948106		Bo1g007180.1	C01_002369721_002370994
Cab020223.1	A01_001952612_001950436		Bo1g007200.1	C01_002372933_002374391
Cab020221.1	A01_001964708_001958091		Bo1g007230.1	C01_002386925_002389699
Cab020220.1	A01_001970772_001965682		Bo1g007240.1	C01_002391923_002395133
Cab020219.1	A01_001973613_001971535		Bo1g007250.1	C01_002399671_002401722
Cab020218.1	A01_001979012_001973952		Bo1g007260.1	C01_002402523_002407114
Cab020217.1	A01_001982215_001979419		Bo1g007270.1	C01_002407868_002418880
Cab020212.1	A01_001999652_001998864		Bo1g007330.1	C01_002440636_002441299
Cab020211.2	A01_002003581_002002786		Bo6rg069720.1	C06_020065509_020066625
Cab020209.1	A01_002011245_002008943		Bo1g007350.1	C01_002458039_002461391
Cab020208.1	A01_002015054_002013642		BnaC01g04030D	C01_002464507_002463086
Cab020207.1	A01_002019605_002016848		Bo1g007360.1	C01_002466500_002469600
Cab020206.1	A01_002023699_002021981		Bo1g007370.1	C01_002470700_002472513
Cab020205.1	A01_002026832_002024566		Bo1g007380.1	C01_002473669_002475955
Cab020204.1	A01_002028958_002027626		Bo1g007390.1	C01_002480108_002481178
Cab020203.4	A01_002034114_002029270		Bo1g007400.1	C01_002481607_002486512
Cab020201.2	A01_002041318_002037405		Bo1g007420.1	C01_002488474_002492408
Cab020200.1	A01_002043061_002041611		Bo1g007430.1	C01_002492703_002493917
Cab020199.1	A01_002046984_002043333		Bo1g007440.1	C01_002494701_002496369
BnaA01g02850D	A01_002047792_002046425		BnaC01g04100D	C01_002498135_002497519
Cab020198.1	A01_002056292_002051897		Bo1g007460.1	C01_002506814_002510743
Cab020197.1	A01_002061250_002059856		Bo1g007470.1	C01_002514471_002515865
Cab020195.1	A01_002068667_002065825		Bo1g007480.1	C01_002524980_002528061
Cab020194.1	A01_002072067_002070257		Bo1g007510.1	C01_002532192_002534992
Cab020191.1	A01_002083078_002079614		Bo1g007530.1	C01_002541958_002543879
Cab020190.1	A01_002086781_002083494		Bo1g007540.1	C01_002544905_002545785
Cab020189.3	A01_002091738_002088539		Bo1g007550.1	C01_002554869_002557454
BnaA01g02940D	A01_002092668_002093673		Bo1g007560.1	C01_002558080_002559860
Cab020188.1	A01_002100217_002098704		Bo1g007580.1	C01_002565308_002566817
Cab020187.1	A01_002105599_002103894		BnaC05g33450D	C05_035250410_035248974.997
Cab020186.1	A01_002118197_002116830		Bo1g007590.1	C01_002585853_002587224
Cab020185.1	A01_002124537_002119091		Bo1g007600.1	C01_002588094_002592910
Cab020184.2	A01_002127340_002125719		Bo1g007610.1	C01_002593721_002595357
Cab020183.1	A01_002129501_002128146		Bo1g007620.1	C01_002597919_002599370
Cab020181.1	A01_002139269_002137531		Bo1g007630.1	C01_002601995_002603721
Cab020179.1	A01_002145135_002141318		Bo1g007650.1	C01_002606298_002614236
Cab020178.1	A01_002150988_002146414		Bo1g007660.1	C01_002615848_002619936
Cab020177.1	A01_002157850_002151588		Bo1g007670.1	C01_002620984_002626808
Cab020175.3	A01_002166098_002163397		Bo1g007680.1	C01_002628316_002630310
Cab020174.1	A01_002173947_002172130		Bo1g007710.1	C01_002641144_002642578
Cab020173.1	A01_002176921_002174319		Bo1g007720.1	C01_002643551_002645683
Cab020172.1	A01_002181223_002181026		Bo1g007730.1	C01_002651091_002651288
Cab020171.1	A01_002186837_002184517		Bo1g007740.1	C01_002656891_002659012
Cab020170.1	A01_002190766_002188408		Bo1g007750.1	C01_002660591_002663003
Cab020169.1	A01_002192439_002191301		Bo1g007760.1	C01_002663682_002664936
Cab020168.1	A01_002193885_002192855		Bo1g007770.1	C01_002665464_002667549
Cab020165.1	A01_002214293_002212706		Bo1g007780.1	C01_002675689_002677267
Cab020164.1	A01_002226430_002224738		Bo1g007810.1	C01_002696683_002698755
Cab020163.1	A01_002230150_002228863		Bo1g007820.1	C01_002700802_002701781
Cab020162.2	A01_002244143_002232575		Bo1g007830.1	C01_002714100_002720022
Cab020161.1	A01_002253513_002248468		Bo1g007860.1	C01_002734888_002737334
Cab020159.1	A01_002260055_002256682		Bo1g007870.1	C01_002737986_002741369
Cab020158.2	A01_002264274_002262110		Bo1g007880.1	C01_002742177_002743505
Cab020157.1	A01_002266054_002265536		Bo1g007890.1	C01_002745585_002746103
Cab020156.1	A01_002269227_002268703		Bo1g007900.1	C01_002752058_002752582
Cab020154.2	A01_002276294_002273045		Bo1g007920.1	C01_002756781_002759373
Cab020153.3	A01_002282007_002277397		Bo1g007930.1	C01_002762455_002764943
BnaA01g03300D	A01_002282549_002282157		Bo1g007940.1	C01_002765435_002765686
Cab020152.1	A01_002283856_002283444		Bo1g007950.1	C01_002766960_002767441
Cab020151.1	A01_002289719_002284885		Bo1g007960.1	C01_002768370_002773387
BnaA01g03330D	A01_002290602_002291321		Bo1g007970.1	C01_002773947_002774406
Cab020150.1	A01_002293125_002291471		Bo1g007980.1	C01_002775064_002776334
Cab020149.1	A01_002298743_002293461		Bo1g007990.1	C01_002776637_002781968
Cab020148.1	A01_002299942_002299490		Bo1g008010.1	C01_002789372_002790405
Cab020147.1	A01_002309643_002300379		Bo1g008030.1	C01_002795754_002798455
Cab020146.1	A01_002314161_002310664		Bo1g008040.1	C01_002798981_002802518
Cab020145.1	A01_002319266_002314755		Bo1g008050.1	C01_002803148_002808053
Cab020144.1	A01_002324083_002321053		Bo1g008060.1	C01_002808893_002811478
Cab020143.1	A01_002329440_002326017		Bo1g008070.1	C01_002814609_002815787
Cab020142.1	A01_002331720_002330653		Bo1g008090.1	C01_002818736_002819974
Cab020141.1	A01_002334191_002332178		Bo1g008100.1	C01_002820411_002822265
Cab020139.1	A01_002349488_002345944		Bo1g008110.1	C01_002823830_002829052
Cab020138.1	A01_002350298_002349925		Bo1g008120.1	C01_002829647_002830031
Cab020137.1	A01_002354957_002351449		Bo1g008130.1	C01_002830746_002832347
Cab020135.2	A01_002365768_002362900		Bo1g008160.1	C01_002842197_002845202
Cab047581.1	A01_002365768_002364929		Bo3g170710.1	C03_060154718_060158393
Cab020134.1	A01_002367938_002366337		Bo1g008170.1	C01_002845767_002847425
Cab020133.1	A01_002370942_002369621		Bo1g008180.1	C01_002849283_002850588
Cab020132.1	A01_002379972_002377658		Bo1g008200.1	C01_002858808_002861791
Cab020131.1	A01_002383981_002382200		Bo1g008210.1	C01_002862375_002864091
Cab020130.1	A01_002386511_002384521		Bo1g008220.1	C01_002864634_002866766
Cab020129.1	A01_002391512_002388200		Bo1g008230.1	C01_002868680_002872309
Cab020128.2	A01_002398640_002394293		Bo1g008240.1	C01_002875286_002879417
Cab020127.1	A01_002402119_002399796		Bo1g008280.1	C01_002893249_002895175
Cab020126.1	A01_002404168_002402534		Bo1g008290.1	C01_002896065_002897518
Cab020125.4	A01_002413163_002405714		Bo1g008300.1	C01_002899296_002905886
Cab020124.1	A01_002424939_002417200		Bo1g008310.1	C01_002913162_002917976
Cab020122.1	A01_002439984_002427527		Bo1g008320.1	C01_002919295_002931950
Cab020121.1	A01_002443351_002441180		Bo1g008330.1	C01_002933037_002934870
Cab020120.1	A01_002446602_002443636		Bo1g008340.1	C01_002935368_002938331
Cab020119.1	A01_002447939_002446713		Bo1g008350.1	C01_002938445_002939680
Cab020118.1	A01_002457931_002452257		Bo1g008360.1	C01_002943561_002949049
Cab020115.1	A01_002462972_002462787		Bo1g008390.1	C01_002960342_002960527
Cab020114.1	A01_002464328_002464143		Bo1g008400.1	C01_002961674_002961859
Cab020113.1	A01_002466742_002464974		Bo1g008410.1	C01_002962492_002964629
Cab020112.1	A01_002469703_002467766		Bo1g008420.1	C01_002965590_002966916
Cab020111.2	A01_002479759_002476103		Bo1g008430.1	C01_002968352_002970562
Cab020110.1	A01_002484485_002480996		Bo1g008440.1	C01_002973513_002975845
Cab020109.1	A01_002485156_002484697		BnaC01g05140D	C01_002974024_002975845.001
Cab020108.1	A01_002490196_002485926		Bo1g008450.1	C01_002977262_002981534
Cab020105.1	A01_002497142_002494149		Bo1g008460.1	C01_002982255_002986655
Cab020104.1	A01_002502245_002498643		Bo1g008470.1	C01_002988776_002991745
Cab020103.1	A01_002505272_002503145		Bo1g008480.1	C01_002992723_002994972
Cab020101.1	A01_002514596_002513715		Bo1g008490.1	C01_002998361_002998795
Cab020100.1	A01_002520153_002517514		Bo1g008500.1	C01_003002147_003003954
Cab020099.1	A01_002523366_002521164		Bo1g008510.1	C01_003005759_003007927
BnaA01g03870D	A01_002527682_002530488.001		BnaC07g32310D	C07_039338794_039338073.001
Cab020098.2	A01_002530974_002525222		Bo1g008520.1	C01_003019307_003023592
Cab020097.1	A01_002532961_002531636		Bo1g008530.1	C01_003025443_003027049
Cab020096.1	A01_002538662_002536984		Bo1g008560.1	C01_003040838_003042483
BnaA01g03940D	A01_002539591_002538889		Bo1g008570.1	C01_003044743_003046672
Cab020095.1	A01_002543660_002539052		Bo1g008770.1	C01_003148481_003149028
Cab020094.1	A01_002544828_002544084		Bo1g008590.1	C01_003053103_003053787
Cab020093.1	A01_002547314_002545329		Bo9g032680.1	C09_011351472_011352026
Cab020092.2	A01_002550448_002550010		Bo1g008610.1	C01_003058637_003059073
Cab020091.1	A01_002552958_002551728		Bo1g008740.1	C01_003142937_003143541
Cab020090.1	A01_002560412_002558063		Bo1g008620.1	C01_003072933_003075297
Cab020088.1	A01_002571007_002564142		Bo1g008630.1	C01_003080577_003087547
Cab020087.1	A01_002575533_002571814		Bo1g008640.1	C01_003088302_003091998
Cab020086.1	A01_002578135_002576081		Bo1g008650.1	C01_003092402_003094198
Cab020085.1	A01_002581880_002580745		Bo1g008730.1	C01_003140183_003141322
Cab020083.1	A01_002598216_002597353		Bo1g009860.1	C01_003210023_003210514
Cab020082.1	A01_002601066_002599449		BnaC03g56590D	C03_034452272_034452596.009
Cab020081.1	A01_002608604_002608038		Bo1g009870.1	C01_003216566_003217147
Cab020080.1	A01_002614568_002610519		Bo1g009880.1	C01_003224346_003228594
Cab020079.1	A01_002621578_002618642		Bo1g009890.1	C01_003234512_003237487
Cab020078.1	A01_002624043_002621985		Bo1g009900.1	C01_003238037_003239835
Cab020077.1	A01_002634290_002624872		Bo1g009910.1	C01_003241647_003251078
Cab020076.1	A01_002638153_002634618		Bo1g009920.1	C01_003251546_003254815
Cab020074.1	A01_002648727_002647541		Bo1g009990.1	C01_003297389_003298081
Cab020073.1	A01_002657785_002654082		Bo1g010000.1	C01_003303712_003309272
Cab020072.1	A01_002661126_002659076		Bo1g010230.1	C01_003446436_003447604
Cab020069.1	A01_002677492_002673445		Bo1g010020.1	C01_003317453_003321604
Cab020067.1	A01_002685859_002684687		Bo7g115820.1	C07_046179440_046181181
Cab020066.3	A01_002691207_002686328		Bo1g010040.1	C01_003330128_003334373
Cab020065.1	A01_002695022_002692518		Bo1g010050.1	C01_003335929_003338190
BnaA01g04240D	A01_002699314_002698585		Bo1g010060.1	C01_003342010_003342483
BnaA01g04260D	A01_002702609_002701902		Bo1g007450.1	C01_002503868_002504316
Cab020064.3	A01_002706216_002703112		Bo1g010090.1	C01_003363794_003366841
Cab020063.1	A01_002719139_002707248		Bo1g010100.1	C01_003367918_003380570
Cab020061.1	A01_002723562_002721509		BnaC01g05750D	C01_003382512_003382728
Cab020060.1	A01_002727355_002724114		Bo1g010120.1	C01_003383569_003386781
Cab020059.1	A01_002731341_002727878		Bo1g010150.1	C01_003391104_003394226
Cab020058.1	A01_002734398_002731766		Bo1g010160.1	C01_003394686_003397267
Cab020057.1	A01_002740056_002736362		Bo1g010170.1	C01_003400017_003404476
Cab020056.1	A01_002748878_002740609		Bo1g010180.1	C01_003405401_003412923
Cab020055.1	A01_002752946_002749812		Bo1g010190.1	C01_003415393_003418549
Cab020054.1	A01_002758919_002753964		Bo1g010200.1	C01_003419564_003424525
Cab020053.1	A01_002769350_002767871		BnaC01g05830D	C01_003430476_003431369
Cab020052.1	A01_002783873_002783100		Bo1g010210.1	C01_003435354_003435981
Cab020051.1	A01_002792222_002790102		Bo1g010220.1	C01_003443525_003444858
Cab020050.1	A01_002798416_002792586		Bo1g010240.1	C01_003448204_003449716
BnaA01g04450D	A01_002798437_002797140		Bo1g010250.1	C01_003450921_003451950
Cab020049.1	A01_002801593_002799690		Bo1g010260.1	C01_003453439_003455400
Cab020048.1	A01_002804805_002802774		Bo1g010280.1	C01_003458934_003460965
Cab020046.1	A01_002822130_002820208		Bo1g010300.1	C01_003484710_003486640
Cab020045.1	A01_002836654_002834375		Bo1g010330.1	C01_003502362_003503924
Cab020044.1	A01_002838763_002837216		Bo1g010340.1	C01_003504559_003506220
Cab020043.1	A01_002845719_002839498		Bo1g010360.1	C01_003510454_003513294
Cab020042.1	A01_002850205_002846361		Bo1g010370.1	C01_003513994_003517904
Cab020041.1	A01_002851816_002851424		Bo3g139950.1	C03_050575296_050576646
Cab020040.1	A01_002855993_002854692		Bo1g010380.1	C01_003519031_003520024
Cab020039.1	A01_002863449_002860627		Bo1g010390.1	C01_003531214_003533496
Cab020038.1	A01_002865303_002863720		Bo1g010400.1	C01_003534271_003535881
Cab020037.1	A01_002868910_002866147		Bo1g010410.1	C01_003537071_003539103
BnaA01g34250D	A01_002871852_002871743		BnaC09g29150D	C09_036357564_036357752.003
Cab020036.1	A01_002875208_002872890		Bo1g010430.1	C01_003544775_003547093
Cab020035.1	A01_002880264_002875810		Bo1g010440.1	C01_003547714_003552072
BnaA01g04610D	A01_002888437_002887276		Bo1g010480.1	C01_003562686_003564180
BnaA01g04630D	A01_002897110_002895186		Bo1g010500.1	C01_003568213_003570481
BnaA01g04640D	A01_002900919_002898056		Bo1g010510.1	C01_003571552_003574170
BnaA01g04650D	A01_002902928_002904603		Bo1g010520.1	C01_003583058_003584469
Cab020033.1	A01_002907119_002905035		Bo1g010530.1	C01_003585372_003587352
Cab020027.1	A01_002929727_002928152		Bo1g010550.1	C01_003603710_003604979
Cab020026.1	A01_002932350_002931229		Bo1g010560.1	C01_003607205_003608624
Cab020024.1	A01_002938769_002935784		Bo1g010570.1	C01_003609686_003611572
Cab020023.3	A01_002941609_002940373		Bo1g010580.1	C01_003613884_003614929
Cab020021.1	A01_002949920_002948819		Bo1g010600.1	C01_003625547_003626655
Cab020020.1	A01_002952221_002950171		Bo1g010610.1	C01_003626913_003628973
Cab020019.1	A01_002955023_002953499		Bo1g010620.1	C01_003630470_003631350
Cab020018.1	A01_002958705_002955863		Bo1g010630.1	C01_003632063_003634573
Cab020017.1	A01_002964624_002959908		Bo1g010640.1	C01_003635778_003640902
Cab020016.1	A01_002968744_002964951		Bo7g115630.1	C07_046079639_046083155
Cab020015.3	A01_002972685_002970680		Bo1g010660.1	C01_003646833_003647785
Cab020014.1	A01_002978950_002976713		Bo1g010680.1	C01_003652194_003654464
Cab020013.1	A01_002981943_002981397		Bo1g010690.1	C01_003656940_003657483
Cab020012.1	A01_002986106_002985594		Bo1g010700.1	C01_003660261_003660770
Cab020011.1	A01_002988192_002987642		Bo1g010710.1	C01_003662064_003662610
Cab020010.1	A01_002992199_002989211		Bo1g010720.1	C01_003664052_003666299
Cab020009.1	A01_002995481_002992823		Bo1g010730.1	C01_003672957_003675208
Cab020008.1	A01_003000197_002995912		Bo1g010740.1	C01_003675694_003679992
Cab020007.1	A01_003003891_003000834		Bo1g010750.1	C01_003681206_003683007
Cab020006.1	A01_003007327_003005154		Bo1g010760.1	C01_003683942_003686017
Cab020005.1	A01_003010546_003009935		Bo1g010770.1	C01_003689743_003690351
Cab020002.1	A01_003031987_003029161		Bo1g010790.1	C01_003703616_003709677
BnaA01g04920D	A01_003033829_003032143		Bo1g150430.1	C01_042279635_042281337
Cab020001.1	A01_003037071_003035097		Bo1g010810.1	C01_003713554_003714871
Cab020000.1	A01_003046625_003039686		Bo1g010840.1	C01_003728753_003735809
Cab019999.1	A01_003052471_003050512		Bo7g087080.1	C07_033717298_033719048
Cab019998.1	A01_003063721_003058474		Bo1g010850.1	C01_003741372_003746023
Cab019996.1	A01_003076302_003073852		Bo1g010860.1	C01_003752730_003754616
Cab019995.1	A01_003085879_003080728		Bo1g010870.1	C01_003768715_003773752
Cab019994.1	A01_003091732_003090909		Bo7g115470.1	C07_046007171_046007341
Cab019989.1	A01_003099622_003099230		Bo1g010880.1	C01_003787413_003787667
Cab019987.1	A01_003111452_003110431		Bo1g010900.1	C01_003794575_003795276
Cab019986.1	A01_003112213_003111911		Bo1g010910.1	C01_003795946_003796248
Cab019985.1	A01_003123690_003119306		Bo1g010930.1	C01_003816935_003820275
Cab019983.1	A01_003127626_003125244		Bo1g010960.1	C01_003829776_003831134
Cab019982.1	A01_003135301_003133296		Bo1g010980.1	C01_003840848_003842027
Cab019981.1	A01_003138706_003136201		Bo1g010990.1	C01_003844873_003847144
Cab019980.3	A01_003143530_003141611		Bo1g011000.1	C01_003852617_003854579
Cab019979.1	A01_003148934_003148434		Bo1g011020.1	C01_003858370_003858870
Cab019977.1	A01_003161530_003160240		Bo1g011060.1	C01_003881555_003883038
Cab019976.1	A01_003165513_003162347		Bo1g011070.1	C01_003885094_003887761
Cab019975.1	A01_003173803_003170492		Bo1g011080.1	C01_003888372_003892894
Cab019974.1	A01_003176942_003174282		Bo1g011090.1	C01_003893375_003895315
Cab019972.1	A01_003183445_003181616		Bo1g011130.1	C01_003914605_003916404
Cab019970.1	A01_003191539_003186175		Bo1g011140.1	C01_003926118_003928149
Cab019969.1	A01_003193700_003192061		Bo1g011160.1	C01_003931774_003932361
Cab019968.1	A01_003199209_003195842		Bo1g011170.1	C01_003938969_003941578
Cab019967.1	A01_003207664_003200028		Bo1g011180.1	C01_003943259_003952121
Cab019965.1	A01_003220157_003217896		Bo1g011200.1	C01_003966196_003967576
Cab019964.1	A01_003224366_003221666		Bo1g011210.1	C01_003970750_003972786
Cab019963.1	A01_003226901_003224814		Bo1g011220.1	C01_003974661_003976732
Cab019962.1	A01_003230572_003229143		Bo1g011230.1	C01_003978087_003978788
Cab019956.1	A01_003249911_003248274		Bo1g011290.1	C01_003991723_003993021
Cab019955.1	A01_003258002_003255922		Bo1g011300.1	C01_004004586_004005479
Cab019954.1	A01_003260082_003258363		Bo1g011310.1	C01_004006816_004007870
BnaA01g05790D	A01_003261656_003261267		BnaC01g07060D	C01_004008809_004008539
Cab019952.1	A01_003265452_003262696		Bo1g011320.1	C01_004009497_004011604
Cab019951.1	A01_003269073_003265879		Bo1g011330.1	C01_004013118_004016317
Cab019950.1	A01_003271980_003270179		Bo1g011340.1	C01_004018454_004020109
Cab019948.1	A01_003274023_003272986		Bo1g011350.1	C01_004021627_004022664
BnaA01g05850D	A01_003278781_003275090.001		Bo1g084740.1	C01_024515977_024517009
Cab019947.2	A01_003278787_003275101		Bo1g011360.1	C01_004024023_004027423
Cab019942.1	A01_003298853_003298479		Bo1g011370.1	C01_004037629_004038003
Cab019941.1	A01_003303624_003302280		Bo1g011380.1	C01_004048283_004049608
Cab019940.1	A01_003306267_003304281		Bo1g011390.1	C01_004050177_004052163
Cab019939.1	A01_003308871_003307723		Bo1g011400.1	C01_004053898_004054554
Cab019938.1	A01_003313171_003309316		Bo1g011410.1	C01_004055656_004058768
Cab019937.1	A01_003316674_003315136		Bo1g011430.1	C01_004066717_004067506
Cab019936.1	A01_003323589_003323023		Bo1g011440.1	C01_004074785_004075351
Cab019935.1	A01_003328181_003325827		Bo1g011450.1	C01_004077294_004079375
Cab019934.1	A01_003331495_003330165		Bo1g011460.1	C01_004081299_004082705
Cab019932.1	A01_003342366_003339227		Bo1g011510.1	C01_004094718_004101379
Cab019930.1	A01_003356352_003353816		Bo1g011530.1	C01_004108751_004110885
Cab019929.1	A01_003359279_003356831		Bo1g011540.1	C01_004111489_004113962
Cab019928.2	A01_003361669_003360351		Bo1g011550.1	C01_004115113_004116433
Cab019927.1	A01_003364916_003362808		Bo1g011560.1	C01_004118203_004120037
Cab019926.1	A01_003372631_003371326		Bo1g011570.1	C01_004123552_004124804
Cab019922.1	A01_003394451_003391846		Bo1g011640.1	C01_004167991_004170657
Cab019921.1	A01_003395446_003394907		Bo1g011650.1	C01_004171101_004171643
Cab019920.1	A01_003397790_003396721		Bo1g011660.1	C01_004172895_004173991
Cab019919.4	A01_003400030_003398186		Bo1g011670.1	C01_004174394_004176312
Cab019918.1	A01_003409974_003403656		Bo1g011690.1	C01_004182133_004184323
Cab019917.1	A01_003413376_003411244		Bo1g011710.1	C01_004186812_004189150
Cab019916.1	A01_003418656_003416735		Bo1g011730.1	C01_004190827_004192655
Cab019915.1	A01_003422559_003420511		Bo1g011740.1	C01_004201102_004203344
Cab019913.1	A01_003442355_003440473		Bo1g011750.1	C01_004225843_004227168
Cab019911.1	A01_003458685_003456596		Bo1g011770.1	C01_004253603_004255704
Cab019910.1	A01_003459912_003459532		Bo1g011780.1	C01_004256455_004256826
Cab019909.2	A01_003462368_003461014		Bo1g011790.1	C01_004258684_004260080
Cab019908.1	A01_003465648_003463029		Bo1g011800.1	C01_004260681_004263238
Cab019907.1	A01_003467788_003465964		BnaC01g07510D	C01_004266002_004263557
Cab019906.1	A01_003474631_003471110		Bo1g011810.1	C01_004267062_004269706
Cab019905.1	A01_003475051_003474719		Bo3g175350.1	C03_061406971_061407405
Cab019904.1	A01_003484556_003482427		Bo1g011820.1	C01_004275872_004277662
Cab019902.1	A01_003487662_003485416		Bo1g011830.1	C01_004279989_004281001
Cab019901.1	A01_003490693_003488054		BnaC01g07560D	C01_004284032_004281393
Cab019897.1	A01_003504068_003500953		Bo1g011860.1	C01_004297201_004299803
BnaA01g06360D	A01_003529315_003529776		Bo1g011900.1	C01_004320353_004320814
Cab019895.2	A01_003536965_003534486		Bo1g011910.1	C01_004325793_004330036
Cab019884.1	A01_003589054_003585844		Bo1g011930.1	C01_004332607_004335827
Cab019883.1	A01_003591010_003589877		Bo1g011940.1	C01_004336404_004337455
Cab019882.2	A01_003605505_003595087		Bo1g011960.1	C01_004340453_004342689
Cab019881.1	A01_003607692_003607165		Bo1g011970.1	C01_004343340_004343970
Cab019880.1	A01_003608591_003608284		Bo1g011980.1	C01_004344473_004344776
Cab019879.1	A01_003610280_003609094		Bo1g011990.1	C01_004345294_004346256
Cab019878.1	A01_003620525_003619332		BnaC01g07760D	C01_004376152_004377339
Cab019877.2	A01_003623200_003620791		Bo1g012040.1	C01_004377874_004380129
Cab019876.1	A01_003626515_003624635		Bo1g012050.1	C01_004381355_004382322
Cab019875.1	A01_003638906_003635971		Bo1g012060.1	C01_004384826_004387285
Cab019873.1	A01_003648608_003646981		Bo1g012070.1	C01_004388641_004390085
Cab019869.1	A01_003668145_003665336		BnaC01g07900D	C01_004435248_004435555.002
Cab019868.1	A01_003673387_003672827		Bo1g013110.1	C01_004452817_004453288
Cab019867.2	A01_003674875_003674032		Bo1g013120.1	C01_004453893_004454387
Cab019866.1	A01_003677283_003676652		Bo1g013130.1	C01_004456538_004456864
Cab019864.2	A01_003681584_003680295		Bo1g013140.1	C01_004460013_004461302
Cab019863.1	A01_003686348_003684836		Bo1g013150.1	C01_004474080_004476542
Cab019858.2	A01_003701261_003700737		Bo1g013180.1	C01_004488500_004489042
Cab019857.1	A01_003704850_003703453		Bo1g013190.1	C01_004491858_004493282
Cab019856.1	A01_003711627_003711053		Bo1g013210.1	C01_004503883_004504554
Cab019855.1	A01_003714255_003713017		Bo1g013240.1	C01_004522293_004522781
Cab019854.2	A01_003718749_003715033		Bo1g013250.1	C01_004524027_004527775
Cab019853.1	A01_003724569_003722229		Bo1g013260.1	C01_004541543_004544439
Cab019852.1	A01_003737422_003734730		Bo1g014280.1	C01_004568154_004570797
Cab019851.1	A01_003739115_003738143		Bo1g014290.1	C01_004575358_004577185
Cab019850.1	A01_003744754_003743568		Bo1g014300.1	C01_004579249_004580436
Cab019849.1	A01_003747222_003746179		Bo1g014310.1	C01_004582105_004583151
Cab019848.1	A01_003749674_003748546		Bo1g014320.1	C01_004584487_004585616
Cab019846.1	A01_003764339_003762457		Bo1g014360.1	C01_004606594_004608144
Cab019845.1	A01_003768407_003765940		Bo1g014380.1	C01_004617544_004618874
Cab019844.1	A01_003769692_003768660		Bo1g014390.1	C01_004620527_004621294
Cab019843.1	A01_003780434_003776813		Bo1g014400.1	C01_004626062_004629585
Cab019842.1	A01_003795973_003794561		Bo1g014420.1	C01_004650572_004653714
Cab019839.1	A01_003823194_003822706		Bo1g014450.1	C01_004697638_004698126
Cab019838.1	A01_003831244_003829502		Bo1g014470.1	C01_004715030_004717474
Cab019837.1	A01_003838851_003838441		Bo1g014480.1	C01_004721907_004723052
Cab019836.1	A01_003846928_003841691		Bo1g014490.1	C01_004728821_004733702
Cab019835.1	A01_003860617_003853817		Bo1g014500.1	C01_004748820_004755543
Cab019834.1	A01_003864027_003861683		Bo1g014540.1	C01_004777784_004780159
Cab019833.1	A01_003869923_003866784		Bo1g014550.1	C01_004784821_004787864
Cab019832.1	A01_003882648_003878065		Bo1g014570.1	C01_004813152_004817502
Cab019831.1	A01_003886613_003883764		Bo1g014590.1	C01_004825158_004827586
Cab019830.1	A01_003893476_003890147		Bo1g014600.1	C01_004832143_004834545
Cab019828.1	A01_003901646_003900354		Bo1g014630.1	C01_004854703_004856004
Cab019827.1	A01_003908037_003903776		Bo1g014640.1	C01_004856255_004859892
Cab019826.1	A01_003913003_003911636		Bo1g014650.1	C01_004864420_004865790
BnaA01g06960D	A01_003921566_003921208		Bo1g014660.1	C01_004870977_004871341
Cab019824.1	A01_003929795_003923112		Bo1g014670.1	C01_004873634_004875776
Cab019823.2	A01_003932432_003931177		Bo1g014690.1	C01_004883599_004884922
Cab019822.2	A01_003936568_003933177		Bo1g014700.1	C01_004890076_004893153
Cab019821.1	A01_003940621_003939226		Bo3g146430.1	C03_052425982_052428743
Cab019820.1	A01_003947817_003944327		Bo1g014710.1	C01_004899282_004902640
Cab019819.2	A01_003956907_003955279		Bo1g014720.1	C01_004904433_004906931
Cab019817.1	A01_003973600_003970225		Bo1g014730.1	C01_004930797_004933899
Cab019816.1	A01_003981635_003977351		Bo1g014740.1	C01_004937923_004942811
BnaA01g07060D	A01_003992101_003993402		Bo1g014800.1	C01_004956079_004957366
Cab019814.1	A01_003996941_003995096		Bo1g014750.1	C01_004943778_004945454
Cab019813.1	A01_003999496_003998636		Bo1g014860.1	C01_004989361_004989564
Cab019811.1	A01_004015759_004015238		Bo1g014880.1	C01_005012408_005012929
Cab019810.1	A01_004020203_004015936		Bo1g014890.1	C01_005013241_005015649
Cab019809.4	A01_004022008_004020434		Bo1g014910.1	C01_005018655_005020232
BnaA01g07150D	A01_004023345_004022096		Bo1g014920.1	C01_005020429_005021593
Cab019808.1	A01_004025122_004023544		Bo1g014930.1	C01_005021797_005023237
Cab019807.1	A01_004027688_004025457		Bo1g014940.1	C01_005023910_005025797
Cab019806.1	A01_004031935_004028306		Bo1g014950.1	C01_005027244_005028921
Cab019805.1	A01_004038515_004032586		Bo1g014960.1	C01_005029568_005035548
Cab019804.1	A01_004042437_004040811		Bo1g014970.1	C01_005037914_005039497
Cab019803.2	A01_004053231_004046484		Bo1g015020.1	C01_005087321_005088788
Cab019802.1	A01_004057220_004054111		Bo1g016080.1	C01_005120615_005123673
Cab019801.1	A01_004065847_004063787		BnaC01g08790D	C01_005120615_005123986.001
Cab019800.1	A01_004075780_004074394		BnaC03g26440D	C03_016227445_016227292
Cab019799.1	A01_004076938_004076627		BnaC06g28480D	C06_032573698_032574009
Cab019798.1	A01_004081621_004079949		Bo1g016130.1	C01_005175441_005176790
Cab019796.1	A01_004086423_004083779		Bo1g016140.1	C01_005180161_005181537
Cab019794.2	A01_004090150_004088648		Bo1g016210.1	C01_005215541_005219026
Cab019792.1	A01_004094754_004093952		Bo1g016200.1	C01_005214436_005215000
Cab019791.1	A01_004095554_004095027		Bo1g016190.1	C01_005213405_005213989
Cab019790.1	A01_004105492_004103545		Bo1g016220.1	C01_005226652_005228249
Cab019789.1	A01_004111128_004109573		Bo1g016230.1	C01_005232007_005233655
Cab019788.1	A01_004123208_004120808		Bo1g016250.1	C01_005245838_005248025
Cab019786.1	A01_004126063_004124749		Bo1g016290.1	C01_005265135_005268571
Cab019785.1	A01_004133874_004130543		Bo1g016310.1	C01_005273369_005276751
Cab019784.1	A01_004135200_004134592		Bo1g016320.1	C01_005277547_005278283
Cab019781.1	A01_004144587_004143527		Bo2g165570.1	C02_051560402_051562267
Cab019779.1	A01_004150027_004149289		Bo1g016330.1	C01_005279196_005279931
Cab019778.1	A01_004151404_004150454		Bo1g016340.1	C01_005280446_005281392
Cab019777.1	A01_004155848_004152311		Bo1g016350.1	C01_005284125_005287768
Cab019776.1	A01_004158459_004156803		Bo1g016660.1	C01_005476391_005478202
BnaA01g07430D	A01_004164450_004163281		Bo1g016380.1	C01_005297954_005298829
Cab019775.2	A01_004164475_004159462		Bo1g016370.1	C01_005294040_005297343
Cab019774.1	A01_004166517_004164630		Bo1g016390.1	C01_005299053_005301007
Cab019773.1	A01_004169255_004167269		Bo1g016400.1	C01_005301671_005303174
Cab019772.1	A01_004171966_004170253		Bo1g016410.1	C01_005303668_005305171
Cab019771.1	A01_004172965_004172181		Bo1g016420.1	C01_005305563_005306322
Cab019768.1	A01_004182880_004176789		Bo1g016430.1	C01_005306765_005312956
Cab019767.1	A01_004186830_004185679		Bo1g016440.1	C01_005316235_005319828
Cab019764.1	A01_004219599_004216216		Bo1g016550.1	C01_005388372_005390375
Cab019762.1	A01_004241752_004241403		Bo1g016560.1	C01_005391326_005391681
Cab019760.1	A01_004248338_004246818		Bo1g016600.1	C01_005414358_005415237
Cab019759.1	A01_004255641_004249450		Bo1g016630.1	C01_005420997_005425592
Cab019758.1	A01_004265355_004261344		Bo1g016640.1	C01_005435589_005442355
Cab019757.1	A01_004268440_004265667		BnaC07g47180D	C07_047985846_047984314.001
Cab019755.1	A01_004288551_004287052		Bo1g016650.1	C01_005461837_005462922
Cab019753.4	A01_004295810_004294653		Bo1g016670.1	C01_005480095_005481217
Cab019752.1	A01_004306616_004304696		Bo1g016680.1	C01_005493006_005494622
BnaA01g07710D	A01_004339799_004337034.990		Bo8g066250.1	C08_021152799_021152948
BnaA01g07720D	A01_004339799_004337034.991		Bo2g005480.1	C02_000884930_000885901
BnaA01g07730D	A01_004339799_004337034.992		Bo2g005470.1	C02_000882869_000884020
BnaA01g07750D	A01_004339799_004337034.994		Bo2g005450.1	C02_000872355_000877458
BnaA01g07760D	A01_004339799_004337034.995		Bo2g005440.1	C02_000870262_000870580
BnaA01g07770D	A01_004339799_004337034.996		Bo2g005430.1	C02_000864653_000866566
BnaA01g07780D	A01_004339799_004337034.997		Bo2g005420.1	C02_000859058_000860700
Cab019751.1	A01_004340006_004335626		Bo1g016710.1	C01_005541779_005546037
Cab019749.1	A01_004363103_004362495		Bo3g143650.1	C03_051866357_051866701
Cab019748.1	A01_004377551_004376255		Bo1g016790.1	C01_005614836_005616285
Cab019747.1	A01_004378944_004378188		Bo1g016800.1	C01_005616853_005617669
Cab019746.1	A01_004383697_004379831		Bo1g016860.1	C01_005641517_005644944
Cab019745.1	A01_004387296_004384707		Bo1g016870.1	C01_005651340_005653642
Cab019744.1	A01_004390156_004387790		Bo1g016880.1	C01_005656489_005658489
Cab019743.1	A01_004392794_004390263		Bo1g016890.1	C01_005658771_005660828
BnaA01g07870D	A01_004396234_004394868		Bo1g016900.1	C01_005664779_005665275
Cab019742.1	A01_004401698_004400949		Bo1g016920.1	C01_005670296_005670649
Cab019741.1	A01_004404039_004402871		Bo1g016940.1	C01_005692709_005693155
Cab019738.1	A01_004420804_004418695		Bo1g016960.1	C01_005726750_005734100
Cab019737.1	A01_004422668_004421443		Bo1g016970.1	C01_005734954_005736340
Cab019736.1	A01_004429727_004423585		Bo1g016980.1	C01_005737458_005743192
Cab019735.1	A01_004433257_004430835		Bo1g016990.1	C01_005748613_005751055
Cab019734.1	A01_004445252_004443909		Bo1g017000.1	C01_005755040_005756359
Cab019733.1	A01_004448653_004447295		Bo1g017010.1	C01_005758692_005759951
Cab019731.1	A01_004455429_004453918		Bo1g017030.1	C01_005765384_005766848
Cab019730.1	A01_004464015_004462328		Bo1g017050.1	C01_005775742_005777404
Cab019729.1	A01_004476074_004474768		Bo1g017060.1	C01_005792760_005794095
Cab019728.1	A01_004477599_004476334		Bo1g017070.1	C01_005794318_005795657
Cab019727.1	A01_004490046_004477804		Bo1g017090.1	C01_005802667_005804751
Cab019726.1	A01_004500194_004498276		Bo1g017100.1	C01_005809829_005812100
Cab019725.1	A01_004507583_004505290		Bo1g017120.1	C01_005828291_005830640
Cab019724.1	A01_004513209_004511804		Bo1g017130.1	C01_005835171_005836590
Cab019723.1	A01_004516404_004513531		Bo1g017140.1	C01_005836905_005839800
Cab019722.1	A01_004523850_004523048		Bo1g017150.1	C01_005848621_005849420
Cab019721.1	A01_004525507_004524228		Bo1g017160.1	C01_005849819_005850888
Cab019720.1	A01_004532945_004531447		Bo1g017210.1	C01_005872784_005874288
Cab019719.1	A01_004563653_004562466		Bo1g017250.1	C01_005899933_005900836
Cab019718.1	A01_004578267_004564419		Bo1g017260.1	C01_005901607_005910755
Cab019717.1	A01_004582602_004581850		Bo1g017280.1	C01_005918951_005919410
Cab019716.1	A01_004590034_004588529		Bo1g017290.1	C01_005935896_005937401
Cab019715.1	A01_004591983_004590729		BnaC01g09780D	C01_005938753_005938099
Cab019714.1	A01_004597065_004593485		Bo1g017300.1	C01_005939308_005943351
Cab019713.2	A01_004608699_004602165		Bo1g017310.1	C01_005955533_005959095
Cab019712.1	A01_004615045_004611930		Bo1g017320.1	C01_005961301_005964418
Cab019709.1	A01_004622304_004619669		Bo1g017330.1	C01_005969146_005972207
Cab019707.1	A01_004628084_004625640		Bo1g017340.1	C01_005975483_005977907
Cab019704.1	A01_004635320_004633995		Bo1g017350.1	C01_005984410_005986160
Cab019703.1	A01_004640987_004640787		Bo6rg014360.1	C06_002916479_002920059
Cab019702.1	A01_004644636_004641843		Bo1g017370.1	C01_005987907_005990779
Cab019701.1	A01_004668712_004665306		Bo1g017380.1	C01_006016461_006019732
Cab019700.1	A01_004674288_004672292		Bo1g017390.1	C01_006022509_006024524
Cab019699.1	A01_004677273_004675191		Bo1g017400.1	C01_006030349_006031793
Cab019698.1	A01_004680191_004677391		Bo1g017410.1	C01_006032269_006033840
Cab019697.1	A01_004687455_004684361		Bo1g017420.1	C01_006036277_006039373
Cab019696.1	A01_004690157_004689474		Bo1g017430.1	C01_006044157_006044840
Cab019693.1	A01_004693847_004692182		Bo1g017440.1	C01_006044990_006046635
Cab019691.1	A01_004700415_004700194		Bo1g017480.1	C01_006057564_006057785
Cab019690.1	A01_004707401_004703498		Bo1g017500.1	C01_006067390_006069326
Cab019689.1	A01_004709675_004707733		Bo1g017510.1	C01_006069769_006071594
Cab022113.1	A01_004731512_004731886		Bo1g017530.1	C01_006077376_006077834
Cab022114.1	A01_004732214_004733622		Bo1g017570.1	C01_006088822_006090209
Cab022115.1	A01_004741347_004742147		Bo1g017580.1	C01_006094553_006095353
Cab022116.1	A01_004746932_004748013		Bo1g017590.1	C01_006104530_006105225
Cab022117.1	A01_004748157_004749945		Bo1g017600.1	C01_006108659_006110498
Cab022118.1	A01_004750234_004752872		Bo1g017610.1	C01_006110856_006112758
Cab022119.1	A01_004758457_004760030		BnaC01g10150D	C01_006120940_006121832
Cab022120.1	A01_004760180_004762126		Bo1g017630.1	C01_006121981_006123742
Cab022121.1	A01_004763088_004764224		Bo1g017640.1	C01_006125622_006126821
Cab022122.1	A01_004773622_004776685		Bo1g017650.1	C01_006128532_006131046
Cab022123.2	A01_004781629_004784775		Bo1g017680.1	C01_006151731_006154828
Cab022124.1	A01_004786947_004802710		Bo1g017690.1	C01_006155886_006164763
Cab022125.1	A01_004810042_004813073		Bo1g017700.1	C01_006176450_006178464
Cab022126.1	A01_004813913_004816960		Bo1g017710.1	C01_006179570_006184434
Cab022127.1	A01_004817473_004818891		Bo1g017720.1	C01_006184929_006188022
Cab022129.1	A01_004823806_004824905		Bo1g017730.1	C01_006200015_006200737
Cab022131.1	A01_004842820_004849024		Bo1g017740.1	C01_006206419_006207003
Cab022132.1	A01_004851518_004853505		Bo1g017750.1	C01_006209482_006211491
Cab022133.1	A01_004854643_004855686		Bo1g017760.1	C01_006217351_006218391
Cab022134.1	A01_004863533_004867128		Bo1g017770.1	C01_006219599_006222641
Cab022135.1	A01_004879634_004881835		Bo1g017790.1	C01_006260664_006262220
Cab022136.1	A01_004882762_004884092		Bo1g017800.1	C01_006263269_006264626
Cab022137.1	A01_004884539_004886198		Bo1g017810.1	C01_006265162_006266597
BnaA01g08650D	A01_004891380_004890979		Bo1g017820.1	C01_006271121_006273028
BnaA01g08660D	A01_004892721_004893210		Bo1g017850.1	C01_006294659_006295728
Cab022138.1	A01_004893929_004895516		Bo1g017860.1	C01_006296551_006297973
Cab022139.2	A01_004904693_004906146		Bo1g017890.1	C01_006324290_006325508
Cab022140.1	A01_004910557_004911822		Bo1g017900.1	C01_006331364_006332242
Cab022141.1	A01_004933120_004936119		Bo1g017920.1	C01_006351950_006352558
Cab022142.1	A01_004941464_004943982		Bo1g017930.1	C01_006359952_006361920
Cab022143.1	A01_004949816_004950749		Bo1g017940.1	C01_006370979_006371918
Cab022144.1	A01_004954380_004957271		Bo1g017950.1	C01_006376539_006377403
Cab022145.2	A01_004961606_004962181		Bo1g017970.1	C01_006403176_006403751
Cab022148.1	A01_004975471_004976364		Bo1g017990.1	C01_006411420_006413180
Cab022149.2	A01_004979716_004981984		Bo1g018000.1	C01_006420011_006422112
Cab022150.1	A01_004987138_004989292		Bo1g018010.1	C01_006438459_006440074
Cab022151.1	A01_004994986_004996198		Bo1g018020.1	C01_006441707_006442627
Cab022153.1	A01_005001037_005001921		Bo1g018040.1	C01_006451251_006452135
Cab022154.3	A01_005005463_005006994		Bo1g018060.1	C01_006455843_006457428
Cab022155.1	A01_005009539_005011227		Bo1g018070.1	C01_006459810_006460939
Cab022156.1	A01_005015728_005016894		Bo1g019130.1	C01_006502002_006503168
Cab022158.1	A01_005027044_005029628		Bo1g019150.1	C01_006515987_006518688
Cab022159.1	A01_005037291_005040095		Bo1g019160.1	C01_006522441_006525299
Cab022161.1	A01_005059010_005061649		Bo1g019180.1	C01_006576458_006579152
Cab022162.1	A01_005069300_005071761		Bo3g083300.1	C03_030797468_030801949
Cab022164.1	A01_005080917_005084116		Bo1g019190.1	C01_006604822_006607988
Cab022165.1	A01_005085433_005086771		Bo1g019200.1	C01_006613925_006615188
Cab022166.1	A01_005086926_005087859		Bo1g019210.1	C01_006616031_006616681
Cab022167.4	A01_005092973_005097438		Bo1g019220.1	C01_006622164_006625677
Cab022168.1	A01_005107707_005109112		Bo1g019240.1	C01_006638665_006640039
Cab022169.1	A01_005109813_005110159		Bo1g019250.1	C01_006647651_006647997
Cab022171.1	A01_005126021_005127744		Bo1g019260.1	C01_006667449_006668608
Cab022174.1	A01_005138733_005140268		Bo1g019290.1	C01_006680656_006688880
Cab022176.2	A01_005157473_005166362		Bo1g019310.1	C01_006702705_006707325
Cab022177.1	A01_005167073_005169934		Bo1g019360.1	C01_006735260_006736658
Cab022178.1	A01_005191189_005194217		Bo1g019420.1	C01_006822942_006826145
Cab022179.1	A01_005194925_005195221		Bo1g019430.1	C01_006826587_006827066
Cab022180.1	A01_005201920_005203789		Bo1g019440.1	C01_006828303_006830052
Cab042049.1	A01_005229073_005227128		Bo1g019460.1	C01_006851721_006853466
Cab042048.1	A01_005233429_005231324		Bo1g019470.1	C01_006856821_006859014
Cab042047.3	A01_005237960_005236503		Bo1g019480.1	C01_006862258_006863751
Cab042046.1	A01_005241883_005239610		Bo1g019500.1	C01_006865326_006867651
Cab042045.2	A01_005247129_005245352		Bo1g019510.1	C01_006870545_006871678
Cab042044.1	A01_005254770_005251938		Bo1g019520.1	C01_006885755_006886831
Cab042043.1	A01_005264538_005264350		Bo1g019530.1	C01_006896062_006896310
Cab042042.1	A01_005265801_005264559		Bo1g019540.1	C01_006896468_006897341
BnaA01g09190D	A01_005266120_005266356		Bo1g019550.1	C01_006897902_006898138
Cab042041.1	A01_005267263_005266475		Bo1g019560.1	C01_006898452_006898697
Cab042040.1	A01_005270861_005270187		Bo1g019570.1	C01_006901230_006901904
Cab042039.1	A01_005275777_005274567		Bo1g019580.1	C01_006905014_006906248
Cab042036.1	A01_005296296_005291904		Bo1g019610.1	C01_006949409_006951855
Cab042034.1	A01_005304054_005302874		BnaC01g10850D	C01_006953279_006951936
Cab042033.2	A01_005308926_005304440		Bo1g019620.1	C01_006953511_006957927
Cab042026.1	A01_005336112_005329834		Bo1g019630.1	C01_006964974_006970568
Cab042025.1	A01_005337909_005337143		Bo1g019640.1	C01_006971755_006974170
Cab042023.1	A01_005345379_005345143		Bo1g019650.1	C01_006980628_006980864
Cab042022.3	A01_005367077_005364321		Bo1g019660.1	C01_006990818_006993373
Cab042021.1	A01_005370273_005368437		Bo1g019670.1	C01_006995695_006998083
Cab042020.1	A01_005377071_005374605		Bo1g019680.1	C01_007005532_007008040
Cab042019.1	A01_005383787_005383179		BnaC05g13630D	C05_008488474_008487866
Cab042018.2	A01_005398072_005394524		Bo1g019690.1	C01_007021311_007024084
Cab042017.2	A01_005402460_005401215		Bo1g019700.1	C01_007026360_007028172
Cab042016.1	A01_005403247_005402729		Bo1g019710.1	C01_007028659_007029177
Cab042015.1	A01_005411626_005403652		Bo1g019720.1	C01_007029604_007037390
Cab042014.1	A01_005416363_005415776		Bo1g019730.1	C01_007056737_007057318
Cab042011.1	A01_005432037_005431537		Bo1g019740.1	C01_007072034_007072534
Cab042009.1	A01_005443796_005441618		Bo1g019750.1	C01_007075462_007076999
Cab042008.1	A01_005448419_005444414		Bo1g019760.1	C01_007078644_007081596
Cab042007.1	A01_005451952_005450955		Bo1g019780.1	C01_007086190_007087191
Cab042006.1	A01_005462116_005460375		Bo1g019810.1	C01_007097600_007098922
Cab042005.2	A01_005466506_005463576		Bo1g019820.1	C01_007103144_007105534
Cab042004.1	A01_005468820_005468162		Bo1g019830.1	C01_007107858_007109032
Cab042003.2	A01_005473434_005471137		Bo1g019850.1	C01_007116306_007117781
Cab042002.1	A01_005481939_005479623		Bo1g019860.1	C01_007131627_007133968
BnaA01g09550D	A01_005484970_005483996		Bo1g019880.1	C01_007136054_007136974
Cab042001.2	A01_005490064_005482724		Bo1g019890.1	C01_007137283_007139895
Cab041999.1	A01_005497312_005496239		Bo1g019920.1	C01_007155377_007156627
Cab041998.1	A01_005501940_005500289		Bo1g019930.1	C01_007162289_007163465
BnaA01g09630D	A01_005504616_005503442.001		Bo1g019950.1	C01_007178714_007179853
Cab041997.1	A01_005504878_005503414		Bo1g019940.1	C01_007174323_007175184
Cab041992.1	A01_005524697_005521616		Bo1g019960.1	C01_007189319_007192440
Cab041991.1	A01_005540530_005536549		Bo1g019970.1	C01_007203538_007207404
Cab041990.1	A01_005546119_005542961		Bo1g019980.1	C01_007212581_007214191
Cab041988.1	A01_005555165_005553911		Bo1g020010.1	C01_007225408_007226663
Cab041987.1	A01_005569025_005566421		Bo1g020020.1	C01_007237202_007239522
Cab041986.1	A01_005573242_005570547		Bo1g020030.1	C01_007241092_007243771
Cab041985.1	A01_005585601_005583227		Bo1g020050.1	C01_007256594_007258613
Cab041984.1	A01_005589151_005586017		Bo1g020060.1	C01_007259654_007260838
Cab041983.1	A01_005593765_005591389		Bo1g020100.1	C01_007277526_007279872
Cab041982.1	A01_005604786_005599943		Bo1g020110.1	C01_007288003_007292726
Cab041980.1	A01_005609014_005607275		Bo1g020140.1	C01_007301055_007302377
Cab041979.1	A01_005614435_005613887		Bo1g020150.1	C01_007307000_007307335
Cab041978.1	A01_005634788_005632668		Bo1g020160.1	C01_007309403_007311630
Cab041976.1	A01_005639963_005637563		Bo1g020170.1	C01_007318782_007322462
Cab041975.2	A01_005649221_005643418		Bo1g020180.1	C01_007330260_007336188
Cab041974.2	A01_005656536_005650026		Bo1g020190.1	C01_007337016_007342487
Cab041973.1	A01_005661551_005658010		Bo1g020200.1	C01_007346512_007349853
Cab041972.1	A01_005665319_005663052		Bo1g020210.1	C01_007351592_007352925
Cab041971.1	A01_005671386_005667499		Bo1g020220.1	C01_007358412_007360760
Cab041970.1	A01_005677244_005675923		Bo1g020240.1	C01_007378394_007379718
Cab041968.1	A01_005685284_005682393		Bo1g020260.1	C01_007400678_007402743
Cab041967.1	A01_005689235_005687154		Bo1g020270.1	C01_007411231_007413012
Cab041966.1	A01_005698072_005692918		Bo1g020300.1	C01_007444503_007451047
Cab041964.1	A01_005705871_005703367		Bo1g020310.1	C01_007451590_007454133
Cab041963.1	A01_005709067_005707322		Bo1g020320.1	C01_007456422_007457484
Cab041961.1	A01_005725912_005723357		Bo1g020330.1	C01_007458027_007459252
Cab041960.1	A01_005728021_005726930		Bo1g020350.1	C01_007464069_007465194
Cab041959.1	A01_005732852_005729030		BnaC05g46060D	C05_044895841_044893718.001
Cab041956.1	A01_005757952_005756025		Bo1g020380.1	C01_007516764_007518259
Cab041955.1	A01_005759508_005758250		Bo1g020390.1	C01_007518891_007521076
Cab041954.1	A01_005770765_005769563		Bo1g021390.1	C01_007531045_007532274
Cab041953.1	A01_005773851_005773132		Bo1g021410.1	C01_007540010_007540771
Cab041952.1	A01_005777358_005776163		Bo1g021420.1	C01_007543069_007544302
Cab041950.1	A01_005793286_005791443		Bo1g021440.1	C01_007558422_007559913
Cab041948.1	A01_005803844_005801200		Bo1g021450.1	C01_007576566_007577382
Cab041947.1	A01_005809272_005804785		Bo1g021460.1	C01_007578162_007581769
Cab041946.1	A01_005815566_005812343		Bo1g021480.1	C01_007586415_007588735
Cab041943.1	A01_005839547_005838857		Bo1g021490.1	C01_007617590_007618201
Cab041941.1	A01_005858056_005853466		Bo1g021530.1	C01_007671967_007675194
Cab041940.1	A01_005860085_005858546		Bo1g021540.1	C01_007675670_007677154
Cab041939.1	A01_005868399_005862574		Bo1g021600.1	C01_007711576_007717729
Cab041938.1	A01_005875522_005868989		Bo1g021610.1	C01_007724628_007731249
Cab041937.1	A01_005877946_005876376		Bo1g021630.1	C01_007748839_007750396
Cab041936.1	A01_005881381_005878613		Bo1g021640.1	C01_007756669_007758693
Cab041935.1	A01_005884195_005882567		Bo1g021650.1	C01_007760151_007762091
Cab041934.1	A01_005887956_005885762		Bo1g021670.1	C01_007769288_007770784
Cab041933.2	A01_005896306_005888800		Bo1g021680.1	C01_007771768_007774600
Cab041928.1	A01_005911193_005910619		Bo1g021700.1	C01_007781345_007781913
Cab041927.1	A01_005914065_005912941		Bo1g021730.1	C01_007790920_007792639
Cab041926.1	A01_005916759_005915403		Bo1g021740.1	C01_007799920_007801289
Cab041924.1	A01_005927882_005927217		Bo1g021770.1	C01_007820691_007821604
Cab041923.1	A01_005932024_005929279		Bo1g021780.1	C01_007824003_007825769
Cab041922.1	A01_005935120_005932320		Bo1g021790.1	C01_007831674_007833155
BnaA01g10220D	A01_005935135_005932320.001		Bo1g021820.1	C01_007856451_007858461
Cab041921.1	A01_005944656_005942397		Bo1g021830.1	C01_007860093_007862354
Cab041920.1	A01_005953269_005951997		Bo1g021850.1	C01_007876763_007878070
Cab041919.1	A01_005962566_005961350		Bo1g021870.1	C01_007886154_007887374
Cab041918.1	A01_005968253_005965166		Bo1g021880.1	C01_007894389_007895589
Cab041914.1	A01_005987387_005986100		Bo1g021940.1	C01_007939132_007940127
Cab041912.1	A01_006009318_006004738		Bo1g021950.1	C01_007971980_007976587
Cab041911.1	A01_006013500_006011515		Bo1g021980.1	C01_008002268_008004067
Cab041907.1	A01_006029867_006027884		Bo1g022000.1	C01_008017586_008019197
Cab041906.1	A01_006031965_006031374		Bo1g022030.1	C01_008036316_008037250
Cab041905.1	A01_006036410_006033606		Bo1g022040.1	C01_008046490_008048974
Cab041904.1	A01_006049321_006039726		Bo1g022050.1	C01_008050660_008060094
Cab041903.1	A01_006052485_006049756		Bo1g022060.1	C01_008063446_008065545
Cab041901.1	A01_006082038_006078304		Bo1g022080.1	C01_008072815_008076088
Cab041900.1	A01_006086028_006083373		Bo1g022090.1	C01_008088624_008090970
Cab041899.1	A01_006089928_006089298		Bo1g022100.1	C01_008102432_008102812
BnaA01g10340D	A01_006096323_006094874		Bo1g022110.1	C01_008108947_008110361
BnaA01g10350D	A01_006105093_006105662		Bo1g022130.1	C01_008128397_008129029
Cab041898.1	A01_006111633_006109056		Bo1g022140.1	C01_008138531_008141701
BnaA01g10370D	A01_006111739_006112698		BnaC07g36200D	C07_041683545_041684261
Cab041897.1	A01_006114319_006112790		Bo1g022150.1	C01_008142979_008144521
Cab041896.1	A01_006118652_006116545		Bo1g022160.1	C01_008147112_008149233
Cab041895.1	A01_006128562_006124303		Bo1g022170.1	C01_008153831_008158311
Cab041894.1	A01_006131194_006129359		Bo1g022180.1	C01_008159246_008161189
Cab041893.1	A01_006137979_006134171		Bo1g022190.1	C01_008173072_008176111
Cab041892.1	A01_006144893_006140884		Bo1g022200.1	C01_008179316_008183290
Cab041891.1	A01_006155581_006151368		Bo1g022220.1	C01_008195009_008199075
Cab041890.4	A01_006159695_006157621		Bo1g022230.1	C01_008203040_008205093
Cab041889.1	A01_006163243_006162068		Bo1g022240.1	C01_008212813_008213976
Cab041888.1	A01_006167174_006163797		Bo1g022260.1	C01_008220912_008221280
Cab041885.2	A01_006195131_006191407		Bo1g022290.1	C01_008254614_008257870
Cab041883.1	A01_006202564_006199510		Bo1g022300.1	C01_008270188_008275043
Cab041882.1	A01_006205700_006203202		Bo1g022310.1	C01_008275731_008277738
Cab041881.1	A01_006211923_006209029		BnaC05g19830D	C05_015072440_015071303.976
Cab041880.1	A01_006236615_006232949		Bo1g022350.1	C01_008322261_008326005
Cab041879.3	A01_006260379_006255823		Bo1g022410.1	C01_008351575_008356000
BnaA01g10600D	A01_006262024_006260664		BnaC01g12130D	C01_008358963_008357658
Cab041878.1	A01_006264144_006263824		Bo1g022420.1	C01_008359398_008359802
Cab041877.1	A01_006267726_006264297		Bo1g022430.1	C01_008359948_008363414
Cab041876.1	A01_006270780_006269621		Bo1g022440.1	C01_008365577_008366371
Cab041875.1	A01_006275727_006272765		Bo1g022460.1	C01_008374705_008376589
Cab041874.1	A01_006280675_006278495		Bo1g022470.1	C01_008383724_008386503
Cab041873.1	A01_006282772_006281339		BnaC01g12200D	C01_008386578_008388135
Cab041872.1	A01_006285874_006282961		Bo1g022480.1	C01_008388245_008390545
Cab041871.2	A01_006288076_006287510		BnaC01g12230D	C01_008390545_008390295.001
Cab041869.1	A01_006304445_006302862		BnaC01g12240D	C01_008390545_008390295.002
Cab041868.1	A01_006306839_006305259		BnaC01g12250D	C01_008390545_008390295.003
Cab041867.1	A01_006309198_006308401		Bo1g022210.1	C01_008187534_008190816
Cab041866.1	A01_006315996_006313877		BnaC01g12260D	C01_008390545_008390295.004
Cab041865.1	A01_006322140_006320135		Bo1g022510.1	C01_008406096_008408200
Cab041864.1	A01_006334418_006325682		Bo1g022530.1	C01_008424142_008432997
Cab041863.1	A01_006340000_006338085		Bo1g022550.1	C01_008456187_008457755
Cab041862.1	A01_006346622_006344624		Bo1g022560.1	C01_008463857_008465037
Cab041861.1	A01_006353453_006351482		Bo1g022570.1	C01_008470155_008471378
Cab041860.1	A01_006357366_006355843		Bo1g022580.1	C01_008473498_008475145
Cab041859.1	A01_006368030_006357900		Bo1g022590.1	C01_008475753_008479297
Cab041858.1	A01_006371711_006369043		Bo1g022600.1	C01_008480357_008483062
Cab041857.1	A01_006375976_006372368		Bo1g022610.1	C01_008488417_008491974
Cab041856.1	A01_006384413_006380400		Bo1g022640.1	C01_008510174_008513426
Cab041855.1	A01_006388015_006386764		Bo1g022660.1	C01_008520578_008522614
Cab041853.1	A01_006394811_006393537		BnaC03g64480D	C03_057600000_057599236.999
Cab024000.1	A01_006439188_006439940		Bo1g023740.1	C01_008578024_008578758
Cab024001.1	A01_006442778_006443449		Bo1g023750.1	C01_008581460_008582131
Cab024003.1	A01_006449459_006450095		Bo1g023780.1	C01_008605680_008605970
Cab024004.1	A01_006450727_006451020		Bo1g023790.1	C01_008607461_008607769
Cab024007.1	A01_006464679_006467158		Bo1g023800.1	C01_008609462_008612098
Cab024008.1	A01_006468123_006469874		Bo1g023810.1	C01_008613097_008614968
Cab024009.1	A01_006470409_006474693		Bo1g023820.1	C01_008616974_008621214
Cab024010.3	A01_006479825_006481423		Bo1g023850.1	C01_008626561_008628129
Cab024011.1	A01_006487086_006489040		Bo1g023880.1	C01_008637995_008638717
Cab024013.1	A01_006494822_006496399		Bo1g023890.1	C01_008643542_008644894
Cab024014.1	A01_006498068_006499969		Bo9g116180.1	C09_036947472_036949452
Cab024015.1	A01_006504204_006508905		Bo1g023900.1	C01_008656369_008661139
Cab024016.1	A01_006509734_006511427		Bo1g023910.1	C01_008661962_008663669
Cab024017.2	A01_006516075_006518203		Bo1g023920.1	C01_008663762_008665480
Cab024018.1	A01_006518368_006523222		Bo1g023930.1	C01_008666298_008668934
Cab024020.2	A01_006544760_006546374		Bo1g023970.1	C01_008710246_008711822
Cab024021.1	A01_006551669_006555080		Bo1g023980.1	C01_008715123_008717990
Cab024022.1	A01_006560820_006562640		Bo1g024000.1	C01_008738224_008739600
Cab024023.1	A01_006564151_006565732		Bo1g024010.1	C01_008741173_008742752
Cab024024.1	A01_006568718_006569847		Bo1g024030.1	C01_008755249_008756934
Cab024025.1	A01_006570445_006574188		Bo1g024040.1	C01_008757599_008760151
BnaA01g11210D	A01_006573879_006573206		Bo1g024050.1	C01_008760226_008761095
BnaA01g34190D	A01_006574942_006575097.006		BnaC09g14480D	C09_014161570_014161927
BnaA01g34220D	A01_006574942_006575097.009		BnaC02g30380D	C02_037123987_037124685
BnaA01g34230D	A01_006574942_006575097.010		BnaC04g38000D	C04_043185417_043175527.002
BnaA01g34240D	A01_006574942_006575097.011		BnaC09g29140D	C09_036357564_036357752.002
Cab024027.1	A01_006576636_006577450		Bo1g024080.1	C01_008765756_008766577
Cab024028.1	A01_006581533_006583149		Bo1g024090.1	C01_008778195_008779851
Cab024029.1	A01_006585026_006586147		Bo1g024100.1	C01_008793569_008794678
Cab024030.1	A01_006587392_006591074		Bo1g024110.1	C01_008795908_008799620
Cab024031.1	A01_006594053_006599121		Bo1g024120.1	C01_008803761_008807157
Cab024032.1	A01_006600508_006603996		Bo1g024130.1	C01_008809516_008812947
BnaA01g11260D	A01_006605564_006606166		Bo1g024140.1	C01_008816201_008816803
Cab024033.1	A01_006606551_006610935		Bo1g024150.1	C01_008817198_008821370
Cab024034.1	A01_006622552_006624063		Bo1g024170.1	C01_008841972_008843225
Cab024037.1	A01_006638145_006639978		Bo1g024190.1	C01_008865987_008870137
Cab024038.1	A01_006640295_006643401		BnaC01g12770D	C01_008872857_008871047
Cab024039.1	A01_006646344_006647021		Bo1g024210.1	C01_008888208_008888939
Cab024041.1	A01_006657018_006658221		Bo1g024220.1	C01_008903349_008904135
Cab024042.1	A01_006658490_006661711		Bo1g024230.1	C01_008904696_008907434
Cab024043.1	A01_006662092_006668410		Bo1g024240.1	C01_008907919_008912908
Cab024044.1	A01_006669244_006674515		Bo1g024250.1	C01_008913734_008918840
Cab024045.1	A01_006674985_006675614		Bo1g024260.1	C01_008919414_008920043
Cab024046.2	A01_006677119_006678243		Bo1g024270.1	C01_008921617_008922754
Cab024047.1	A01_006681356_006682573		Bo1g024280.1	C01_008932930_008934147
Cab024049.2	A01_006684786_006686568		Bo1g024290.1	C01_008935066_008936962
Cab024050.2	A01_006688009_006689499		Bo1g024300.1	C01_008943216_008944722
Cab024051.1	A01_006690338_006692656		Bo1g024310.1	C01_008947000_008948721
Cab024052.1	A01_006700026_006701983		Bo1g024320.1	C01_008954921_008956601
Cab024054.1	A01_006705164_006709689		Bo1g024330.1	C01_008971224_008974338
Cab024055.2	A01_006711113_006715390		Bo1g024340.1	C01_008975813_008980106
Cab024056.2	A01_006720462_006725254		Bo1g024360.1	C01_008984864_008989590
BnaA01g11510D	A01_006728060_006725724		Bo1g024380.1	C01_008999744_009001769
Cab024060.1	A01_006761996_006764356		Bo1g024420.1	C01_009039757_009043750
Cab024064.1	A01_006776246_006782478		Bo1g024430.1	C01_009046092_009052294
Cab024065.1	A01_006782731_006784254		BnaC01g13050D	C01_009052534_009054365
Cab024067.1	A01_006790467_006792241		BnaC04g28630D	C04_032859302_032860345.002
Cab024072.1	A01_006806248_006807015		Bo1g024450.1	C01_009082731_009083807
Cab024073.1	A01_006810048_006811123		Bo1g025450.1	C01_009086469_009087523
Cab024074.1	A01_006830514_006833639		Bo1g025510.1	C01_009126589_009129673
Cab024076.1	A01_006839731_006841905		Bo1g025530.1	C01_009143287_009145417
Cab024077.1	A01_006845187_006845764		Bo1g025540.1	C01_009152164_009152514
Cab024079.1	A01_006857841_006860120		Bo1g025570.1	C01_009170240_009172510
Cab024080.1	A01_006860844_006862436		Bo1g025590.1	C01_009174983_009176613
Cab024082.1	A01_006865552_006873897		Bo1g025600.1	C01_009179915_009186470
Cab024083.1	A01_006874532_006875089		Bo1g025630.1	C01_009197635_009198162
Cab024084.1	A01_006875996_006880626		Bo1g025640.1	C01_009199055_009203583
Cab024085.1	A01_006880734_006882629		Bo1g025650.1	C01_009203699_009205588
Cab024086.1	A01_006883315_006884749		Bo1g025660.1	C01_009207506_009208315
Cab024088.1	A01_006895386_006896186		Bo1g025710.1	C01_009237914_009238714
Cab024089.1	A01_006898504_006901469		Bo1g025720.1	C01_009241654_009244216
Cab024090.1	A01_006903553_006903981		Bo1g025730.1	C01_009252398_009252751
Cab024091.1	A01_006906432_006910147		Bo1g025740.1	C01_009259374_009261109
Cab024092.1	A01_006919906_006920669		Bo1g025780.1	C01_009319203_009319724
BnaA01g11780D	A01_006920055_006920576.001		BnaC02g04100D	C02_002624563_002626075.002
Cab024093.1	A01_006920826_006925769		Bo1g025790.1	C01_009320002_009322428
Cab024094.1	A01_006930723_006933264		Bo1g025800.1	C01_009328602_009330337
Cab024095.1	A01_006938165_006939406		Bo1g025810.1	C01_009336322_009336783
BnaA01g11810D	A01_006938246_006938410		BnaC01g13380D	C01_009330524_009328602.001
Cab024096.1	A01_006941288_006942428		Bo1g025820.1	C01_009343999_009344771
Cab024097.1	A01_006942686_006944252		Bo1g025830.1	C01_009345178_009346766
Cab024098.1	A01_006944808_006946052		Bo1g025840.1	C01_009347485_009347877
Cab024100.1	A01_006958820_006963538		Bo1g025880.1	C01_009392188_009395656
Cab024101.2	A01_006972007_006973593		Bo1g025890.1	C01_009413759_009418475
Cab024102.1	A01_006976399_006979975		Bo1g025900.1	C01_009420790_009423773
Cab024106.1	A01_006995492_006995940		BnaC01g13530D	C01_009437013_009436560
Cab024111.1	A01_007001591_006998815		Bo1g026980.1	C01_009487718_009490506
Cab024110.1	A01_007005646_007004325		Bo1g026920.1	C01_009437883_009442200
Cab024113.1	A01_007027188_007028175		BnaC05g36160D	C05_037646089_037645970
Cab024115.1	A01_007038548_007042261		Bo1g026990.1	C01_009498353_009502123
Cab024116.1	A01_007042914_007044932		Bo1g027000.1	C01_009502752_009504808
Cab024117.1	A01_007047719_007048949		Bo1g027010.1	C01_009507579_009508816
Cab024118.1	A01_007049416_007051143		Bo1g027020.1	C01_009509576_009510149
Cab024119.1	A01_007051240_007052773		Bo1g027030.1	C01_009510456_009512130
Cab024120.1	A01_007053347_007056226		Bo1g027050.1	C01_009523850_009524706
Cab024121.1	A01_007069779_007072641		Bo1g034430.1	C01_010524967_010527987
Cab024122.1	A01_007077397_007078702		Bo1g027090.1	C01_009543086_009544093
Cab024123.2	A01_007083273_007088606		Bo1g027100.1	C01_009551327_009555162
Cab024125.1	A01_007113188_007114374		Bo1g027120.1	C01_009573843_009574643
Cab024126.2	A01_007115161_007116209		Bo1g027130.1	C01_009580904_009581934
Cab024127.1	A01_007117061_007117882		Bo1g027140.1	C01_009582964_009583587
Cab024128.2	A01_007119016_007120849		Bo1g027150.1	C01_009584299_009586271
Cab024129.1	A01_007132026_007134308		Bo1g027160.1	C01_009587599_009589834
Cab024130.1	A01_007134956_007137343		Bo1g027170.1	C01_009590732_009592536
Cab024131.1	A01_007140587_007151041		Bo1g027190.1	C01_009609589_009610700
Cab024132.1	A01_007151491_007152683		Bo1g027200.1	C01_009611334_009612485
Cab024133.2	A01_007158138_007160351		Bo1g027220.1	C01_009626414_009628599
Cab024134.1	A01_007161615_007166778		Bo1g027230.1	C01_009634849_009637659
Cab024135.1	A01_007167659_007168907		Bo1g027250.1	C01_009640672_009641942
Cab024136.1	A01_007169337_007169888		Bo1g027260.1	C01_009642342_009642954
Cab024137.1	A01_007170158_007172404		Bo1g027270.1	C01_009643232_009644945
BnaA01g12210D	A01_007172463_007172651		BnaC01g13900D	C01_009645004_009645210
Cab024138.1	A01_007179228_007180822		Bo1g027290.1	C01_009654250_009656803
Cab024139.1	A01_007185800_007186419		Bo1g027300.1	C01_009664039_009664449
Cab024140.2	A01_007187583_007190204		Bo1g027310.1	C01_009668031_009668909
BnaA01g12250D	A01_007193981_007192798		Bo1g028340.1	C01_009695562_009696770
Cab024141.2	A01_007203978_007204322		Bo1g028360.1	C01_009706263_009706607
Cab024142.1	A01_007210225_007211078		Bo1g028370.1	C01_009707196_009708280
Cab024143.1	A01_007211791_007216054		Bo1g028380.1	C01_009709042_009713378
Cab024144.1	A01_007236817_007237452		Bo1g028390.1	C01_009737833_009738468
Cab024146.1	A01_007241402_007243032		Bo1g028400.1	C01_009747365_009748678
Cab024147.1	A01_007243719_007246906		Bo1g028410.1	C01_009749626_009751267
Cab024149.1	A01_007257513_007258337		Bo1g028430.1	C01_009773145_009773975
BnaA01g12340D	A01_007258337_007257513.001		Bo1g028450.1	C01_009786045_009786524
Cab024152.2	A01_007277332_007278165		Bo1g028500.1	C01_009801753_009802583
Cab024153.1	A01_007280050_007282276		Bo1g028510.1	C01_009805679_009807733
Cab024155.1	A01_007286513_007287891		Bo1g129780.1	C01_037991034_037992750
Cab024156.1	A01_007290249_007292257		Bo1g028520.1	C01_009809778_009811080
Cab024157.1	A01_007301735_007303665		Bo1g028540.1	C01_009825103_009826672
Cab024158.1	A01_007306040_007307838		Bo1g028550.1	C01_009831357_009832562
Cab024159.2	A01_007310661_007313079		Bo1g028580.1	C01_009837979_009840424
Cab024160.1	A01_007313867_007315569		Bo1g028590.1	C01_009842663_009844363
Cab024163.1	A01_007322367_007324434		BnaC01g14160D	C01_009842563_009844535.003
Cab024164.1	A01_007333097_007336943		BnaC01g14150D	C01_009842563_009844535.002
Cab024165.1	A01_007339892_007341762		Bo1g029610.1	C01_009856295_009860048
Cab024166.1	A01_007342285_007350844		Bo1g030620.1	C01_009890196_009893475
Cab024167.1	A01_007380207_007381832		Bo1g030640.1	C01_009903816_009904897
Cab024168.1	A01_007382479_007384230		Bo1g030650.1	C01_009905948_009907696
Cab024170.1	A01_007390762_007396614		Bo1g030680.1	C01_009945696_009947913
Cab024171.1	A01_007404776_007406689		Bo1g030730.1	C01_009989792_009991336
Cab024172.1	A01_007418127_007419107		Bo1g031740.1	C01_010017581_010018558
Cab024173.1	A01_007423344_007424735		Bo1g031760.1	C01_010044053_010045000
Cab024174.1	A01_007425782_007427067		Bo1g031770.1	C01_010058048_010059395
Cab024175.1	A01_007428349_007431561		Bo1g031780.1	C01_010070078_010073226
Cab024176.1	A01_007431684_007433702		Bo1g031790.1	C01_010073702_010075117
Cab024177.1	A01_007435265_007437245		Bo1g031800.1	C01_010076255_010077884
Cab024180.2	A01_007442124_007444160		Bo1g031810.1	C01_010081080_010083141
Cab024182.1	A01_007449510_007451427		Bo1g031820.1	C01_010083906_010088465
Cab024184.1	A01_007465090_007467600		Bo1g031850.1	C01_010129333_010135966
Cab024189.1	A01_007483995_007486079		Bo1g031860.1	C01_010137071_010138936
Cab024190.1	A01_007486190_007488184		Bo1g031870.1	C01_010139113_010141086
Cab024192.1	A01_007497184_007500915		Bo1g031900.1	C01_010144487_010147647
Cab024193.1	A01_007503162_007503769		Bo1g031930.1	C01_010159872_010160916
Cab024194.2	A01_007505237_007509138		Bo1g031960.1	C01_010167433_010171269
Cab024195.1	A01_007509790_007519973		Bo1g031970.1	C01_010172037_010182335
Cab024196.1	A01_007521441_007524604		Bo1g031980.1	C01_010189307_010190944
Cab024198.1	A01_007543692_007545687		Bo1g032010.1	C01_010206992_010209579
Cab024199.1	A01_007547854_007551089		Bo1g032020.1	C01_010211730_010214804
Cab024200.1	A01_007554366_007559274		Bo1g032040.1	C01_010226876_010229516
Cab024203.1	A01_007572294_007573070		Bo1g033040.1	C01_010234155_010235627
Cab024204.1	A01_007579825_007581529		Bo1g033050.1	C01_010244175_010245701
Cab024205.1	A01_007606858_007610150		Bo1g033060.1	C01_010271851_010274877
Cab024206.1	A01_007610446_007611615		Bo1g033070.1	C01_010275146_010276495
Cab024207.1	A01_007618682_007619700		Bo1g033110.1	C01_010302622_010303571
Cab024210.1	A01_007633315_007636581		Bo1g033120.1	C01_010305353_010308182
BnaA01g12910D	A01_007635326_007633227.001		Bo1g033150.1	C01_010319216_010321756
Cab024212.4	A01_007656634_007660436		Bo1g033180.1	C01_010339133_010342465
Cab024213.1	A01_007662359_007665360		Bo1g033210.1	C01_010363511_010366520
Cab024215.1	A01_007668151_007669338		Bo7g104590.1	C07_040221491_040223391
Cab024217.1	A01_007674971_007689721		Bo1g034390.1	C01_010510624_010513266
Cab024218.1	A01_007691616_007692907		Bo1g034410.1	C01_010516690_010518139
Cab024221.3	A01_007727609_007730232		Bo1g034450.1	C01_010534039_010536536
Cab024222.1	A01_007731688_007732662		Bo1g034460.1	C01_010541443_010542462
Cab024224.1	A01_007733637_007735360		Bo1g034470.1	C01_010544174_010545444
Cab024225.1	A01_007736543_007738476		Bo1g034500.1	C01_010554002_010555940
Cab024226.1	A01_007740673_007742599		Bo1g034510.1	C01_010567777_010569422
Cab024228.1	A01_007750606_007751640		Bo1g034530.1	C01_010583864_010585118
Cab024229.2	A01_007755982_007758180		Bo1g034540.1	C01_010586585_010589091
Cab024230.1	A01_007767628_007771016		Bo1g034550.1	C01_010595171_010597984
Cab024231.1	A01_007771487_007772259		Bo1g034560.1	C01_010598462_010599240
Cab024232.1	A01_007782658_007785099		Bo1g034600.1	C01_010628014_010630576
Cab024233.1	A01_007788839_007790759		Bo1g034630.1	C01_010641724_010642203
Cab024235.1	A01_007799130_007806024		Bo1g034640.1	C01_010647574_010649757
Cab024236.1	A01_007811493_007811844		Bo1g034650.1	C01_010661947_010662298
BnaA01g13120D	A01_007814245_007813533.001		BnaC03g55890D	C03_048020400_048019656.002
Cab024238.1	A01_007825967_007829030		Bo1g034680.1	C01_010697957_010700699
Cab024239.1	A01_007829394_007832471		Bo1g034690.1	C01_010706097_010708052
Cab024241.1	A01_007837818_007838357		Bo7g048370.1	C07_017797645_017799814
Cab024243.1	A01_007855301_007856565		Bo1g034700.1	C01_010709959_010713908
Cab024245.1	A01_007864696_007865217		Bo1g035730.1	C01_010732607_010733218
Cab024246.1	A01_007875001_007878622		Bo1g035740.1	C01_010738837_010739339
Cab024247.1	A01_007884547_007885967		Bo5g126110.1	C05_038592186_038592755
BnaA01g13200D	A01_007886243_007884257.001		BnaC01g24100D	C01_019287052_019286140.006
Cab024248.1	A01_007891408_007893048		Bo1g035760.1	C01_010750759_010753545
Cab024249.1	A01_007898941_007900110		Bo1g035780.1	C01_010764465_010765631
Cab024250.1	A01_007900279_007905604		Bo1g035790.1	C01_010765802_010771213
Cab024251.1	A01_007923610_007924937		Bo1g035810.1	C01_010800287_010802691
Cab047499.1	A01_007934100_007935706		Bo1g036820.1	C01_010822876_010824737
Cab024253.1	A01_007961130_007962559		Bo1g036840.1	C01_010841509_010842782
Cab024255.1	A01_007974809_007977649		Bo5g020260.1	C05_006956474_006959323
Cab024256.1	A01_007981412_007994875		Bo1g036850.1	C01_010859711_010861808
BnaA01g13290D	A01_007989325_007990044		Bo1g036860.1	C01_010874082_010874788
Cab024257.1	A01_007995531_007998918		Bo1g036910.1	C01_010917550_010920955
Cab024258.1	A01_008000498_008002865		Bo1g036990.1	C01_010966139_010968583
Cab024259.1	A01_008003662_008005887		Bo1g037000.1	C01_010971566_010973718
Cab024260.1	A01_008013927_008015689		Bo1g037040.1	C01_010997931_010999102
Cab024261.1	A01_008028423_008029262		Bo1g037090.1	C01_011040432_011040992
Cab024262.1	A01_008039262_008042828		Bo1g037110.1	C01_011051755_011055080
Cab024263.1	A01_008044944_008045294		BnaC05g19530D	C05_013651032_013650601.001
Cab024265.1	A01_008055996_008057700		Bo1g037120.1	C01_011073015_011073584
BnaA01g13380D	A01_008056893_008057472.001		Bo2g028210.1	C02_008277194_008278086
Cab024267.1	A01_008093886_008095952		Bo1g037130.1	C01_011096602_011098493
Cab024268.1	A01_008097612_008101664		Bo1g037140.1	C01_011100165_011102525
Cab024269.1	A01_008113716_008115332		Bo1g037170.1	C01_011130896_011131864
Cab024270.1	A01_008120933_008123025		Bo1g037180.1	C01_011156614_011158752
Cab024272.1	A01_008127533_008127832		BnaC05g22610D	C05_018871069_018871512
Cab024273.1	A01_008129083_008129666		Bo1g037190.1	C01_011167445_011168029
Cab024274.1	A01_008132679_008135629		Bo1g037200.1	C01_011169563_011172479
Cab024276.1	A01_008138182_008142320		Bo1g037210.1	C01_011173475_011177732
Cab024277.1	A01_008144885_008147912		BnaC02g27580D	C02_027925559_027927553.001
Cab024278.1	A01_008150240_008152684		Bo1g037230.1	C01_011186266_011188042
Cab024279.1	A01_008155196_008156260		Bo1g037250.1	C01_011205587_011205940
Cab024280.1	A01_008157040_008158108		Bo1g037260.1	C01_011207365_011207889
BnaA01g13530D	A01_008173937_008176785		Bo1g037310.1	C01_011217485_011219784
Cab024281.6	A01_008179109_008182014		Bo1g037320.1	C01_011230765_011233106
Cab024282.1	A01_008182219_008182824		Bo1g037330.1	C01_011238733_011239344
Cab024284.1	A01_008192361_008193551		Bo7g039040.1	C07_014268216_014269392
Cab024285.1	A01_008194063_008199137		Bo1g037340.1	C01_011239601_011246699
Cab024287.1	A01_008213513_008216518		Bo1g037360.1	C01_011279286_011282533
Cab024288.1	A01_008217884_008221985		Bo1g037380.1	C01_011287063_011287959
Cab024289.1	A01_008222926_008225957		Bo1g037390.1	C01_011288970_011292791
Cab024292.1	A01_008249478_008253024		Bo1g037430.1	C01_011338772_011342571
Cab024293.1	A01_008253681_008254785		Bo1g037450.1	C01_011348050_011348289
Cab024294.1	A01_008255984_008258761		Bo1g037460.1	C01_011349812_011352714
Cab024296.1	A01_008276215_008277225		Bo1g037500.1	C01_011383503_011385067
Cab024297.1	A01_008288391_008289520		Bo1g037510.1	C01_011396438_011398151
Cab024298.1	A01_008291143_008292473		Bo1g037520.1	C01_011401365_011402507
Cab024300.2	A01_008295481_008300007		Bo1g037530.1	C01_011404223_011411023
Cab024303.1	A01_008318365_008319760		Bo1g037570.1	C01_011445131_011445689
Cab024304.1	A01_008324837_008328666		Bo1g037580.1	C01_011448357_011452182
Cab024305.1	A01_008338829_008340319		Bo1g037590.1	C01_011458399_011459807
Cab024307.1	A01_008345117_008345431		Bo3g103250.1	C03_036902230_036903820
Cab024308.1	A01_008350615_008352593		Bo1g037600.1	C01_011460889_011462935
Cab024309.1	A01_008353777_008358011		Bo1g037610.1	C01_011464100_011468558
Cab024310.1	A01_008363736_008365612		Bo1g037660.1	C01_011514180_011515720
Cab024311.2	A01_008366383_008367236		Bo1g037670.1	C01_011516781_011517625
Cab024312.1	A01_008367954_008371666		Bo1g037680.1	C01_011518350_011522030
Cab024313.1	A01_008372820_008373404		Bo1g037690.1	C01_011527888_011528451
Cab024314.1	A01_008374821_008375261		Bo1g037700.1	C01_011531421_011531861
Cab024315.1	A01_008376190_008377641		Bo1g037710.1	C01_011532794_011534057
Cab024316.1	A01_008378516_008380624		Bo1g037730.1	C01_011537178_011538736
Cab024317.1	A01_008381312_008383215		Bo1g037740.1	C01_011539628_011541043
BnaA01g13730D	A01_008381369_008383391.001		Bo1g037750.1	C01_011541640_011544189
Cab024320.1	A01_008390845_008391503		Bo1g037770.1	C01_011553195_011553659
Cab024321.1	A01_008393276_008394559		Bo1g046400.1	C01_013391223_013392296
Cab024322.1	A01_008395152_008400353		Bo1g037820.1	C01_011580717_011584938
Cab024323.1	A01_008400997_008401326		Bo1g037830.1	C01_011592667_011592996
Cab024325.1	A01_008413237_008416597		Bo1g038860.1	C01_011613080_011615725
BnaA01g13820D	A01_008420898_008419753		Bo1g038880.1	C01_011617627_011618778
BnaA01g13840D	A01_008424318_008421866.001		Bo2g165590.1	C02_051570787_051571162
Cab024327.1	A01_008433174_008435512		Bo1g038900.1	C01_011644137_011646340
Cab024329.1	A01_008439833_008440363		Bo1g038930.1	C01_011651810_011652325
Cab024333.2	A01_008460090_008462989		Bo1g038950.1	C01_011658625_011661472
Cab024335.1	A01_008482644_008486073		Bo1g038960.1	C01_011688826_011692139
Cab024336.1	A01_008489270_008494896		Bo1g038970.1	C01_011694130_011695486
Cab024337.1	A01_008495817_008502410		Bo1g038980.1	C01_011696441_011703073
Cab024338.1	A01_008503309_008505630		Bo1g038990.1	C01_011703944_011706407
Cab024339.1	A01_008527161_008531446		Bo1g039010.1	C01_011724042_011728280
Cab024341.1	A01_008538515_008541863		Bo1g039030.1	C01_011734452_011738044
Cab024344.2	A01_008553075_008558926		Bo1g039060.1	C01_011748690_011750867
Cab024346.3	A01_008569285_008574896		Bo1g039110.1	C01_011771676_011776013
Cab024348.1	A01_008597209_008598356		Bo1g039160.1	C01_011801615_011802801
Cab024349.1	A01_008598700_008605913		Bo1g039170.1	C01_011803426_011810180
Cab024350.1	A01_008606628_008609823		Bo1g039180.1	C01_011811127_011814456
Cab024351.1	A01_008614818_008617408		Bo1g039190.1	C01_011836674_011838842
Cab024352.1	A01_008621411_008622908		Bo1g039200.1	C01_011845031_011845957
Cab024353.1	A01_008624963_008626331		Bo1g039210.1	C01_011849499_011850173
Cab024354.1	A01_008633456_008636993		Bo1g039220.1	C01_011854000_011856891
Cab024355.1	A01_008639019_008644520		Bo1g039230.1	C01_011861801_011867292
Cab024356.1	A01_008645949_008650087		Bo1g039240.1	C01_011873650_011876768
Cab024357.3	A01_008655906_008659832		Bo1g039250.1	C01_011877237_011881013
BnaA01g14080D	A01_008658044_008655906.001		Bo1g039260.1	C01_011881890_011882934
Cab024359.2	A01_008662364_008666995		Bo1g039270.1	C01_011884590_011892401
Cab024361.1	A01_008670923_008673153		Bo1g039280.1	C01_011894845_011896846
Cab024362.1	A01_008677181_008679436		Bo1g039300.1	C01_011907211_011908717
Cab024363.1	A01_008681541_008683526		Bo1g039310.1	C01_011915816_011917342
Cab024364.1	A01_008695143_008698022		Bo1g039320.1	C01_011936093_011938992
Cab024365.1	A01_008699542_008702641		Bo1g039330.1	C01_011940046_011942340
Cab024366.1	A01_008702691_008703479		Bo1g039340.1	C01_011942653_011943381
Cab024367.1	A01_008704109_008706770		Bo1g039350.1	C01_011944298_011946502
Cab024368.2	A01_008707183_008709948		Bo1g039360.1	C01_011951255_011953625
Cab024369.1	A01_008716521_008722739		Bo1g039370.1	C01_011959173_011963213
Cab024371.2	A01_008728649_008731626		Bo1g039400.1	C01_011979607_011982399
Cab024372.2	A01_008734148_008735941		Bo1g039410.1	C01_011984774_011986495
Cab024373.1	A01_008739816_008740788		Bo1g039440.1	C01_011993289_011994233
Cab024374.1	A01_008741239_008744370		Bo1g039450.1	C01_011995507_011997827
Cab024376.1	A01_008747935_008749433		Bo1g039470.1	C01_012001487_012005075
Cab024377.1	A01_008754561_008758544		Bo1g039480.1	C01_012007739_012011883
Cab024378.1	A01_008760412_008762571		Bo1g039490.1	C01_012015989_012017633
Cab024379.1	A01_008763491_008766811		Bo1g039510.1	C01_012021683_012022692
Cab024380.1	A01_008768526_008770157		Bo1g039530.1	C01_012030788_012032423
Cab024382.1	A01_008779110_008781006		Bo1g039550.1	C01_012044202_012045396
Cab024385.1	A01_008800509_008801542		Bo1g039630.1	C01_012110441_012111518
Cab024386.1	A01_008802169_008803373		Bo1g039640.1	C01_012112354_012113073
Cab042242.1	A01_008813420_008817117		Bo1g039650.1	C01_012113923_012117606
Cab042243.1	A01_008817524_008818535		Bo1g039660.1	C01_012118031_012119059
BnaA01g14450D	A01_008824387_008822774		Bo1g039700.1	C01_012140218_012141728
Cab042244.5	A01_008825876_008828288		Bo1g039710.1	C01_012142885_012146224
Cab042245.1	A01_008830465_008831497		Bo1g039730.1	C01_012148424_012149315
Cab042246.1	A01_008831805_008833399		Bo1g039740.1	C01_012150081_012151225
Cab042247.1	A01_008833588_008836682		Bo1g039750.1	C01_012151808_012155315
Cab024388.1	A01_008850760_008852445		Bo1g039780.1	C01_012191559_012192650
Cab024389.2	A01_008854730_008858938		Bo1g039790.1	C01_012195457_012197559
Cab024391.1	A01_008864366_008865084		Bo1g039850.1	C01_012217104_012217830
Cab024393.1	A01_008869622_008871250		Bo1g039870.1	C01_012227395_012228489
Cab024394.1	A01_008877055_008879065		Bo1g039880.1	C01_012230417_012232464
Cab024395.1	A01_008879328_008879498		Bo1g039890.1	C01_012232747_012232917
Cab024397.1	A01_008896893_008899461		Bo1g039930.1	C01_012252599_012255182
Cab024398.1	A01_008907061_008907660		Bo1g039940.1	C01_012257356_012257955
Cab024400.1	A01_008912222_008912650		Bo1g039950.1	C01_012261507_012262094
Cab024401.1	A01_008914608_008915216		Bo1g039970.1	C01_012267011_012267616
Cab024402.1	A01_008915892_008919184		Bo1g039980.1	C01_012268277_012269857
Cab024405.1	A01_008938633_008940079		Bo1g040000.1	C01_012280034_012281368
Cab024406.1	A01_008942792_008944991		Bo1g040030.1	C01_012288557_012290177
Cab024407.1	A01_008945581_008948278		Bo1g040040.1	C01_012291690_012294355
Cab024408.1	A01_008950117_008952311		Bo1g040070.1	C01_012310396_012312531
Cab024409.1	A01_008961295_008963096		Bo1g040100.1	C01_012352443_012353314
Cab024411.1	A01_008980199_008981638		Bo1g040150.1	C01_012390608_012392046
Cab024415.1	A01_009049719_009050060		Bo1g040200.1	C01_012448248_012448697
Cab024416.7	A01_009056548_009058442		Bo1g040210.1	C01_012458881_012460501
Cab024417.3	A01_009059290_009061994		Bo1g040220.1	C01_012461725_012463609
Cab024418.2	A01_009064023_009066008		Bo1g040230.1	C01_012475044_012477024
Cab024422.1	A01_009080538_009082781		Bo1g040280.1	C01_012533504_012536200
Cab024423.1	A01_009086979_009092486		Bo1g040290.1	C01_012539871_012542350
Cab024424.2	A01_009102991_009104829		Bo1g040320.1	C01_012561051_012562995
Cab024425.3	A01_009109802_009111658		Bo1g040340.1	C01_012571425_012572909
Cab024426.4	A01_009116584_009118971		Bo1g040350.1	C01_012583171_012585436
Cab024427.1	A01_009120094_009122740		Bo1g040360.1	C01_012586534_012589158
Cab024428.1	A01_009123719_009126198		Bo1g040370.1	C01_012593139_012595351
Cab024429.1	A01_009126845_009128058		Bo1g040380.1	C01_012596106_012597291
Cab024430.1	A01_009128619_009129191		Bo1g040390.1	C01_012597705_012598271
Cab024432.1	A01_009132204_009133453		Bo1g040400.1	C01_012599917_012601287
BnaA01g14930D	A01_009135177_009134436		BnaC01g17600D	C01_012603135_012602271
BnaA01g14950D	A01_009147958_009145559		Bo1g040430.1	C01_012610347_012613122
Cab024435.1	A01_009157513_009159804		Bo1g040450.1	C01_012618081_012619802
BnaA01g14980D	A01_009159195_009157513.001		BnaC05g13870D	C05_008551643_008549283.012
Cab024436.3	A01_009166207_009166623		Bo1g040480.1	C01_012645657_012646073
Cab024437.1	A01_009168117_009170132		Bo1g040490.1	C01_012654469_012656587
Cab024439.1	A01_009180361_009180969		Bo1g040500.1	C01_012665760_012666368
Cab024440.1	A01_009181775_009184433		Bo1g040510.1	C01_012672193_012673396
Cab024441.1	A01_009186213_009188557		Bo1g040520.1	C01_012675569_012677914
Cab024442.1	A01_009191225_009192709		Bo1g040530.1	C01_012679361_012680610
Cab024444.1	A01_009198463_009196946		Bo1g040540.1	C01_012682539_012683807
Cab024445.1	A01_009204677_009205628		Bo1g040550.1	C01_012690102_012691145
Cab024446.1	A01_009209327_009211653		Bo1g040560.1	C01_012698846_012700366
Cab024448.1	A01_009218370_009220549		Bo1g040570.1	C01_012704796_012711419
Cab024450.1	A01_009224647_009228294		Bo1g040580.1	C01_012712794_012716649
Cab024451.1	A01_009236704_009239876		Bo1g040620.1	C01_012727942_012731191
Cab024452.1	A01_009240501_009247844		Bo1g040630.1	C01_012731836_012739098
Cab024453.1	A01_009253703_009255506		Bo1g040640.1	C01_012748100_012749950
Cab024454.1	A01_009256828_009261239		Bo1g040650.1	C01_012750838_012753039
BnaA01g15100D	A01_009263277_009264559		Bo1g040660.1	C01_012769793_012770758
Cab024456.3	A01_009264753_009268622		Bo1g040670.1	C01_012771146_012774062
Cab024457.1	A01_009279387_009279878		BnaC01g17860D	C01_012777575_012778580.001
Cab024458.1	A01_009281566_009287410		Bo1g040680.1	C01_012791225_012797608
Cab024459.1	A01_009288219_009293237		Bo1g040690.1	C01_012800214_012804965
Cab024460.1	A01_009293340_009295330		Bo1g040700.1	C01_012805325_012807181
Cab024461.1	A01_009295606_009298169		Bo1g040710.1	C01_012807752_012809360
Cab024465.1	A01_009335897_009336260		Bo4g053820.1	C04_012378936_012381699
Cab024467.1	A01_009349141_009356289		Bo1g041820.1	C01_012932020_012939222
Cab024468.1	A01_009357212_009358610		BnaC01g17990D	C01_012932020_012939256.001
Cab024470.1	A01_009384063_009387032		Bo1g041860.1	C01_012985175_012989346
Cab024471.3	A01_009393719_009396442		Bo1g041880.1	C01_013003668_013006391
Cab024472.1	A01_009402216_009405548		Bo1g041900.1	C01_013012128_013014501
Cab024473.1	A01_009414052_009416760		Bo1g042900.1	C01_013025347_013027646
Cab024475.1	A01_009419070_009421386		Bo1g042910.1	C01_013038735_013041160
Cab024477.2	A01_009424008_009424862		Bo3g049900.1	C03_020139683_020140546
Cab024479.1	A01_009432638_009436841		Bo1g042930.1	C01_013059597_013063885
Cab024481.1	A01_009449500_009451623		Bo1g042950.1	C01_013073152_013074923
Cab024483.1	A01_009454069_009456026		Bo1g042970.1	C01_013077354_013078905
BnaA01g15380D	A01_009455678_009454069.001		Bo1g043020.1	C01_013118055_013119766
Cab024484.1	A01_009457880_009459263		BnaC01g18220D	C01_013085846_013087321
Cab024485.1	A01_009459590_009461033		Bo1g042990.1	C01_013087650_013089054
Cab024487.1	A01_009499095_009500064		Bo1g043040.1	C01_013148885_013149462
Cab024488.1	A01_009500508_009501489		Bo1g043050.1	C01_013150088_013152271
Cab024489.2	A01_009503616_009504726		Bo1g043060.1	C01_013155665_013156707
Cab024490.2	A01_009505287_009506898		Bo1g043070.1	C01_013157505_013158363
Cab024491.1	A01_009509789_009512734		Bo1g043080.1	C01_013168504_013171277
Cab024493.2	A01_009518107_009519096		Bo1g043090.1	C01_013172829_013173818
Cab024494.1	A01_009522218_009522945		BnaC01g18340D	C01_013194822_013195542
Cab024495.1	A01_009523133_009526845		Bo1g043100.1	C01_013195732_013200053
Cab024496.1	A01_009528567_009528746		Bo1g043120.1	C01_013208860_013209039
Cab024497.2	A01_009530118_009530435		Bo1g043130.1	C01_013211588_013211905
Cab024498.1	A01_009533866_009536098		Bo1g043140.1	C01_013213154_013214579
Cab024499.2	A01_009537805_009539838		Bo1g043150.1	C01_013216226_013218000
Cab024500.1	A01_009540373_009541071		Bo1g043160.1	C01_013218544_013220255
Cab024501.2	A01_009541981_009544682		Bo1g043170.1	C01_013220408_013222174
Cab024503.1	A01_009555639_009557942		Bo1g044210.1	C01_013257468_013259054
Cab024505.1	A01_009566696_009568631		Bo1g045220.1	C01_013278265_013280372
Cab024506.1	A01_009568892_009570732		Bo1g045230.1	C01_013280607_013282462
BnaA01g15580D	A01_009570732_009568892.001		Bo2g013240.1	C02_004077077_004079264
Cab024510.1	A01_009601601_009603839		Bo1g045260.1	C01_013306367_013308598
Cab024511.1	A01_009604815_009606414		Bo1g045270.1	C01_013309546_013311162
Cab024512.1	A01_009622451_009624139		Bo1g141570.1	C01_040616150_040618044
Cab024513.2	A01_009626850_009631038		Bo7g110950.1	C07_044073327_044075917
Cab024514.1	A01_009634169_009635005		Bo1g045290.1	C01_013330184_013331020
Cab024515.1	A01_009635724_009636536		Bo1g045300.1	C01_013331896_013332648
BnaA01g15610D	A01_009639777_009640789		Bo1g045310.1	C01_013336927_013337727
Cab024517.3	A01_009641985_009643034		Bo1g045320.1	C01_013338936_013339991
Cab024519.1	A01_009648011_009649339		Bo1g045330.1	C01_013341026_013346299
Cab024520.1	A01_009651613_009654464		Bo1g045340.1	C01_013348586_013351943
Cab024522.1	A01_009668538_009670519		Bo1g045370.1	C01_013366475_013368072
Cab024524.1	A01_009674295_009676102		Bo1g045400.1	C01_013375356_013376761
Cab024525.1	A01_009679932_009681468		Bo1g046420.1	C01_013401319_013402347
Cab024526.1	A01_009684525_009687387		Bo1g046430.1	C01_013404348_013408631
Cab024527.2	A01_009690796_009694771		Bo1g046450.1	C01_013417830_013421403
Cab024528.1	A01_009696712_009700435		Bo1g046460.1	C01_013424468_013426084
Cab024529.1	A01_009703829_009707554		Bo1g046490.1	C01_013430932_013434450
Cab024530.1	A01_009710184_009712965		Bo1g046510.1	C01_013444688_013447493
Cab024532.1	A01_009729246_009730642		Bo1g046520.1	C01_013459336_013460802
Cab024535.1	A01_009746509_009748363		Bo1g046530.1	C01_013461848_013462963
Cab024536.5	A01_009756635_009759552		Bo1g046580.1	C01_013485886_013488783
Cab024537.1	A01_009770217_009774182		Bo1g046610.1	C01_013502480_013506162
Cab024540.1	A01_009779505_009783494		Bo1g046620.1	C01_013507098_013510973
Cab024541.1	A01_009790413_009791994		Bo1g046630.1	C01_013511628_013513229
Cab024542.1	A01_009793355_009795911		Bo1g046650.1	C01_013515923_013517342
Cab024543.1	A01_009796442_009799031		Bo1g046660.1	C01_013517875_013520477
Cab024544.1	A01_009799466_009801780		Bo1g046670.1	C01_013520937_013523249
Cab024545.1	A01_009802945_009804904		Bo1g046680.1	C01_013525702_013526108
Cab024547.1	A01_009809826_009811730		Bo1g047720.1	C01_013546822_013548279
Cab024548.1	A01_009817973_009819481		Bo1g047730.1	C01_013549262_013550767
Cab024549.1	A01_009822722_009823122		Bo1g047740.1	C01_013551649_013552050
Cab024550.1	A01_009823641_009825128		Bo1g047750.1	C01_013553942_013554904
Cab024552.1	A01_009829094_009830997		Bo1g047760.1	C01_013559102_013560998
Cab024554.1	A01_009847853_009849401		Bo1g047770.1	C01_013564011_013565576
Cab024555.1	A01_009850035_009850277		Bo1g047780.1	C01_013567542_013567991
Cab024556.1	A01_009855136_009856512		Bo1g047790.1	C01_013574361_013575806
Cab024560.1	A01_009882470_009887133		BnaC01g19120D	C01_013597966_013594645
Cab024561.1	A01_009889917_009891988		Bo1g047810.1	C01_013598379_013600557
Cab024562.1	A01_009892320_009895175		Bo1g047820.1	C01_013600918_013603704
Cab024563.1	A01_009895553_009898654		Bo1g047830.1	C01_013605036_013607650
Cab024564.2	A01_009899616_009910582		Bo1g047840.1	C01_013607965_013617541
Cab024565.2	A01_009916748_009920521		Bo1g047910.1	C01_013637778_013641257
Cab024567.1	A01_009921693_009922824		Bo1g047930.1	C01_013642574_013643492
Cab024568.1	A01_009923686_009926385		Bo1g047940.1	C01_013644224_013646896
Cab024569.1	A01_009927194_009930038		Bo1g047950.1	C01_013647673_013650500
Cab024570.1	A01_009931558_009933561		Bo1g047960.1	C01_013651876_013659296
Cab024572.1	A01_009936148_009936848		Bo1g047970.1	C01_013667973_013668515
BnaA01g16210D	A01_009957883_009956688		Bo1g060590.1	C01_018510688_018511515
Cab024575.1	A01_009961899_009962447		Bo1g048000.1	C01_013688240_013688791
Cab024576.1	A01_009970418_009971882		Bo6rg082140.1	C06_025776704_025778744
Cab024578.2	A01_009979656_009983313		Bo1g048010.1	C01_013689604_013693183
BnaA01g16250D	A01_009983655_009980570.001		Bo3g181160.1	C03_062807348_062808985
Cab024579.1	A01_009985459_009985686		Bo7g104310.1	C07_040091023_040091686
Cab024580.2	A01_009994311_010017420		Bo1g048080.1	C01_013721465_013724395
BnaA01g16270D	A01_010017158_010016184		BnaC01g19370D	C01_013725328_013724586
Cab024581.1	A01_010021181_010023544		Bo1g048090.1	C01_013728169_013729572
Cab044975.1	A01_010045132_010042270		Bo1g048130.1	C01_013770561_013773075
Cab044974.1	A01_010056313_010054302		Bo1g048140.1	C01_013784679_013786120
Cab044972.3	A01_010064203_010061176		Bo1g048160.1	C01_013790831_013793887
BnaA01g16340D	A01_010072409_010071562		Bo1g048170.1	C01_013794016_013797178
Cab044971.1	A01_010077646_010076053		Bo1g048190.1	C01_013805778_013806564
Cab044970.1	A01_010082376_010080788		Bo1g048200.1	C01_013808786_013810497
Cab044969.1	A01_010084843_010083676		Bo1g048210.1	C01_013812954_013814117
Cab044968.1	A01_010092556_010089675		Bo1g048220.1	C01_013818224_013820997
Cab044967.1	A01_010095170_010093248		Bo1g048230.1	C01_013821630_013823230
Cab044966.1	A01_010098422_010097657		Bo1g048240.1	C01_013835628_013836225
Cab044965.1	A01_010110053_010099171		Bo1g048280.1	C01_013847017_013852343
BnaA01g16390D	A01_010110504_010111354		Bo1g048290.1	C01_013852888_013853497
Cab044964.2	A01_010113472_010111472		Bo1g048300.1	C01_013854254_013855353
Cab044963.1	A01_010120600_010118118		Bo1g048310.1	C01_013864103_013866539
Cab044962.1	A01_010133901_010133309		BnaC01g19590D	C01_013908407_013907266
Cab044960.1	A01_010147554_010143514		Bo1g049320.1	C01_013964983_013969060
Cab044959.1	A01_010149943_010148362		Bo1g049330.1	C01_013971453_013977420
Cab044957.1	A01_010154180_010152965		Bo1g049360.1	C01_013985596_013986792
Cab044953.1	A01_010202140_010199903		Bo1g049420.1	C01_014028567_014030296
Cab044952.1	A01_010208405_010203944		Bo1g049440.1	C01_014037414_014040030
Cab044951.1	A01_010212900_010211828		Bo1g049450.1	C01_014043946_014045029
Cab044950.1	A01_010220341_010219113		Bo1g049460.1	C01_014046251_014047523
Cab044948.1	A01_010227670_010223969		Bo1g049470.1	C01_014049567_014051986
Cab044946.1	A01_010232738_010232199		Bo1g049480.1	C01_014072621_014073164
Cab044945.1	A01_010236909_010234968		Bo1g049500.1	C01_014080844_014082735
Cab044944.1	A01_010239424_010237934		Bo1g049510.1	C01_014083549_014085182
Cab044941.1	A01_010258431_010256900		Bo1g049520.1	C01_014097343_014098674
Cab044940.1	A01_010260521_010259182		Bo1g049530.1	C01_014099204_014100499
Cab044939.1	A01_010266413_010261872		Bo1g049540.1	C01_014102087_014105971
Cab044938.1	A01_010272141_010266655		Bo1g049550.1	C01_014106664_014111754
Cab044936.1	A01_010280033_010278314		Bo1g049600.1	C01_014125651_014126648
Cab044935.1	A01_010284369_010283874		Bo1g049610.1	C01_014135069_014135257
Cab044934.3	A01_010286224_010285268		BnaC03g56300D	C03_048778430_048779680.002
Cab044933.1	A01_010290060_010287909		Bo1g049640.1	C01_014151756_014153590
Cab044931.1	A01_010297951_010297340		Bo1g050670.1	C01_014180454_014180642
Cab044930.1	A01_010310318_010306173		Bo6rg066690.1	C06_018085695_018087529
Cab044929.1	A01_010322310_010321205		Bo1g050690.1	C01_014187736_014190131
Cab044926.1	A01_010343607_010342276		Bo1g050770.1	C01_014288310_014290173
Cab044920.2	A01_010377022_010374613		Bo1g050810.1	C01_014312604_014314913
Cab044919.1	A01_010385756_010381304		Bo1g050820.1	C01_014327909_014330554
Cab044918.1	A01_010395743_010394520		Bo1g050830.1	C01_014333738_014334143
Cab044917.1	A01_010398015_010396931		Bo1g050840.1	C01_014335275_014336098
Cab044916.1	A01_010400443_010398479		Bo1g050850.1	C01_014336506_014338208
Cab044915.1	A01_010404380_010401308		Bo1g050880.1	C01_014351721_014354240
Cab044914.2	A01_010407229_010405077		Bo1g050890.1	C01_014355369_014357133
Cab044913.1	A01_010409068_010407654		Bo1g050900.1	C01_014357571_014358960
Cab044911.1	A01_010417439_010416283		Bo1g050910.1	C01_014367356_014368081
Cab044910.1	A01_010428361_010424392		Bo1g050930.1	C01_014385317_014389285
Cab044908.1	A01_010438002_010433545		Bo1g050970.1	C01_014401589_014405237
Cab044907.1	A01_010439887_010438161		Bo1g050980.1	C01_014406140_014407387
Cab044906.1	A01_010441587_010440598		Bo1g050990.1	C01_014408431_014409457
Cab044905.1	A01_010447607_010446633		Bo1g051020.1	C01_014420303_014421068
Cab044904.1	A01_010455226_010452435		Bo1g051030.1	C01_014424956_014427211
Cab044903.1	A01_010457492_010455870		Bo1g051040.1	C01_014433200_014433768
Cab044902.1	A01_010460484_010460052		Bo5g093030.1	C05_030094517_030095544
Cab012888.1	A01_010465710_010465955		BnaC07g12720D	C07_019951915_019948202.001
Cab012889.1	A01_010475770_010476783		Bo1g051080.1	C01_014448734_014449738
Cab012891.1	A01_010484667_010486813		Bo1g051110.1	C01_014470093_014472096
Cab012890.1	A01_010507195_010508224		Bo1g051090.1	C01_014458231_014459302
Cab012893.1	A01_010524279_010528244		Bo1g051120.1	C01_014473313_014477379
Cab012898.1	A01_010542313_010545508		BnaC01g20550D	C01_014479114_014477471
Cab012899.1	A01_010547001_010549733		Bo1g051140.1	C01_014495631_014497069
Cab012900.1	A01_010550220_010551106		Bo1g051160.1	C01_014504086_014505175
BnaA01g16880D	A01_010551381_010554068.001		Bo6rg095210.1	C06_029644573_029645028
Cab012901.1	A01_010551490_010553889		Bo1g051170.1	C01_014505541_014507916
Cab012902.1	A01_010554484_010554732		Bo1g051180.1	C01_014508514_014508762
Cab012903.2	A01_010560677_010561100		Bo1g051190.1	C01_014510760_014511002
Cab012904.1	A01_010561632_010561968		Bo1g051200.1	C01_014511636_014511963
Cab012905.1	A01_010563944_010565886		Bo1g051210.1	C01_014517880_014519203
Cab012906.1	A01_010567357_010568542		Bo1g051220.1	C01_014520916_014522098
Cab012907.1	A01_010570781_010571738		Bo1g051230.1	C01_014524850_014525731
Cab012908.1	A01_010575322_010576630		Bo1g051240.1	C01_014546954_014547232
BnaA01g16950D	A01_010576820_010577659		Bo1g051250.1	C01_014547956_014548802
Cab012909.2	A01_010577557_010578807		Bo1g051260.1	C01_014549153_014549938
Cab012910.1	A01_010580974_010583327		Bo1g051270.1	C01_014551939_014553363
Cab012912.1	A01_010588296_010589792		Bo1g051290.1	C01_014561428_014562606
Cab026346.1	A01_010600893_010601349		Bo7g025330.1	C07_008972249_008983792
Cab012915.1	A01_010605092_010607210		Bo1g051330.1	C01_014586922_014588334
Cab012916.1	A01_010619149_010621538		Bo1g051350.1	C01_014606906_014607493
Cab012917.1	A01_010625314_010626664		Bo1g051360.1	C01_014625277_014626011
Cab012918.1	A01_010632886_010633323		Bo1g051370.1	C01_014626553_014627007
Cab012920.1	A01_010635880_010637959		Bo1g051380.1	C01_014629017_014630613
Cab012921.1	A01_010639243_010642066		Bo1g051390.1	C01_014631962_014633603
Cab012922.1	A01_010648131_010649476		Bo1g051410.1	C01_014648658_014649134
Cab012923.1	A01_010657689_010658451		BnaC03g16750D	C03_009122580_009121001.001
Cab012924.1	A01_010673119_010674699		BnaC09g41370D	C09_047887312_047887863.001
Cab012925.1	A01_010681011_010681906		BnaC09g41380D	C09_047887312_047887863.002
Cab012926.1	A01_010683808_010684980		BnaC09g41390D	C09_047887312_047887863.003
Cab012927.1	A01_010685708_010686121		BnaC09g41400D	C09_047887312_047887863.004
Cab012928.1	A01_010688077_010688453		BnaC09g41410D	C09_047887312_047887863.005
Cab012932.1	A01_010699724_010701636		Bo1g051490.1	C01_014724356_014725991
Cab012934.1	A01_010706335_010708070		Bo1g051520.1	C01_014736029_014737118
Cab012935.1	A01_010745316_010747413		Bo1g051550.1	C01_014774202_014775765
Cab012936.1	A01_010752922_010754748		Bo1g051590.1	C01_014814822_014818481
Cab012937.1	A01_010761371_010762903		Bo1g051580.1	C01_014812741_014814309
Cab012938.1	A01_010767630_010770605		Bo1g051540.1	C01_014761476_014762509
Cab012939.1	A01_010775726_010777373		Bo3g175550.1	C03_061514021_061515074
Cab012941.3	A01_010782608_010787684		Bo1g051700.1	C01_014884183_014888715
Cab012942.1	A01_010790236_010792312		Bo7g077580.1	C07_029218639_029220342
Cab012943.1	A01_010792419_010794440		Bo1g051730.1	C01_014896714_014898485
Cab012944.1	A01_010798663_010799764		Bo1g051740.1	C01_014900070_014900948
Cab012945.1	A01_010804258_010808049		Bo1g051770.1	C01_014925908_014926444
Cab012946.1	A01_010808480_010811381		Bo1g051790.1	C01_014935942_014938717
Cab012947.1	A01_010812742_010814108		Bo1g051800.1	C01_014940048_014941424
Cab012949.1	A01_010818783_010820640		Bo1g051830.1	C01_014950569_014952201
Cab012950.2	A01_010823505_010824770		Bo1g051850.1	C01_014959453_014961829
Cab012952.1	A01_010837532_010839391		Bo1g052850.1	C01_014969607_014971476
Cab012953.1	A01_010844457_010847290		Bo1g052870.1	C01_014981614_014983206
Cab012954.1	A01_010848522_010850999		Bo1g052880.1	C01_014984815_014987271
Cab012955.1	A01_010851388_010851941		Bo1g052890.1	C01_014987655_014988208
Cab012957.1	A01_010856198_010857835		Bo1g052910.1	C01_015009468_015013118
BnaA01g17910D	A01_010860171_010858524		Bo1g052920.1	C01_015013361_015014913
BnaA01g17940D	A01_010860968_010862620.001		Bo1g052940.1	C01_015029435_015031329
Cab012958.1	A01_010861069_010862416		Bo1g052930.1	C01_015023890_015025247
Cab012961.1	A01_010872079_010874807		Bo1g052960.1	C01_015034776_015036809
Cab012962.1	A01_010877556_010880354		Bo1g052980.1	C01_015047241_015049365
Cab012963.1	A01_010880505_010883041		Bo1g052990.1	C01_015049818_015051062
Cab012964.2	A01_010887739_010894889		Bo1g053020.1	C01_015056423_015058507
Cab012965.1	A01_010898627_010899635		Bo1g053030.1	C01_015063981_015065402
Cab047542.1	A01_010899636_010898556		Bo7g104820.1	C07_040343209_040344805
Cab012967.1	A01_010904561_010907718		Bo1g053040.1	C01_015067593_015070552
Cab012969.1	A01_010912298_010914135		Bo1g053050.1	C01_015075508_015076703
Cab012970.1	A01_010921167_010923773		Bo1g053060.1	C01_015080825_015083539
Cab012971.2	A01_010930300_010930695		Bo1g053070.1	C01_015096440_015096895
Cab012972.1	A01_010935942_010940330		Bo1g053090.1	C01_015106328_015110754
Cab012973.1	A01_010944719_010956379		Bo1g053100.1	C01_015111381_015115874
Cab012974.1	A01_010957753_010960256		Bo1g053130.1	C01_015131701_015133233
Cab012979.1	A01_010980805_010981203		Bo1g053200.1	C01_015198575_015202065
Cab012980.1	A01_010988564_010992031		BnaC01g21540D	C01_015207119_015210082
Cab012983.1	A01_011007048_011008849		Bo1g053210.1	C01_015241492_015242901
Cab012984.1	A01_011009538_011011144		Bo1g053220.1	C01_015244939_015246099
BnaA01g18140D	A01_011039571_011038855		BnaC01g21560D	C01_015275393_015274672
Cab012985.1	A01_011041011_011041906		Bo1g053240.1	C01_015276714_015277886
Cab012986.2	A01_011054445_011057980		Bo1g053250.1	C01_015287209_015290807
Cab012987.1	A01_011066925_011067839		Bo1g053270.1	C01_015338373_015338918
Cab012990.1	A01_011109888_011111978		Bo1g053280.1	C01_015363356_015365432
Cab012991.1	A01_011125922_011129388		Bo1g053300.1	C01_015372505_015375105
Cab012994.1	A01_011152687_011154212		Bo1g053330.1	C01_015415034_015418889
Cab012995.1	A01_011154627_011155295		Bo1g053340.1	C01_015420265_015420960
Cab012996.1	A01_011155801_011158010		Bo1g053350.1	C01_015421469_015423779
Cab012997.1	A01_011159022_011159264		Bo1g053360.1	C01_015424904_015425162
Cab012998.1	A01_011161420_011162792		Bo1g053420.1	C01_015487984_015489088
Cab012999.1	A01_011167726_011172507		Bo1g053450.1	C01_015501064_015503754
Cab013001.1	A01_011178866_011179138		Bo1g053460.1	C01_015504112_015508700
Cab013002.2	A01_011184287_011188365		Bo1g053470.1	C01_015518789_015522706
Cab013005.1	A01_011211997_011213376		Bo1g053480.1	C01_015535891_015536967
Cab013007.1	A01_011230132_011231352		BnaC01g19850D	C01_015609543_015609897.004
Cab013008.1	A01_011235715_011240089		BnaC01g19840D	C01_015609543_015609897.003
Cab013009.1	A01_011242675_011244694		Bo1g053510.1	C01_015627731_015629128
Cab013010.1	A01_011245109_011248976		Bo1g053520.1	C01_015629769_015633602
Cab013011.1	A01_011249920_011251252		Bo1g053530.1	C01_015634712_015635835
Cab013013.2	A01_011255333_011256814		Bo1g053540.1	C01_015639410_015640888
Cab013014.1	A01_011257793_011257951		BnaC07g11660D	C07_018091252_018090638
Cab013015.1	A01_011263266_011264138		Bo1g053560.1	C01_015649840_015650709
Cab013016.1	A01_011265201_011266412		Bo1g053580.1	C01_015656422_015657622
Cab013017.1	A01_011268297_011268836		Bo1g053590.1	C01_015659246_015659782
Cab013018.1	A01_011270979_011271149		Bo1g053600.1	C01_015661445_015661615
Cab013020.1	A01_011280453_011280953		Bo1g053620.1	C01_015664811_015665080
BnaA01g17240D	A01_011283101_011281700		BnaC01g19700D	C01_015673785_015668224
Cab013023.2	A01_011291842_011292051		Bo1g053630.1	C01_015685748_015685936
Cab013024.1	A01_011295056_011295388		BnaC09g39980D	C09_047025016_047023747.002
Cab013026.1	A01_011311103_011311960		Bo1g053660.1	C01_015704043_015705031
Cab013027.1	A01_011313187_011313480		Bo1g053670.1	C01_015716956_015717291
BnaA01g17320D	A01_011328249_011327941.001		Bo3g173830.1	C03_061010804_061011094
Cab013031.3	A01_011333977_011337304		Bo1g053700.1	C01_015740357_015742166
Cab013032.2	A01_011342473_011343995		Bo1g053720.1	C01_015750112_015751794
Cab013033.1	A01_011344383_011346709		Bo1g053730.1	C01_015752175_015754556
Cab013035.1	A01_011374854_011376555		Bo1g053750.1	C01_015789524_015789918
Cab013036.1	A01_011377918_011378573		Bo1g053760.1	C01_015796972_015797352
Cab013043.1	A01_011411881_011413604		Bo1g054770.1	C01_015836604_015838306
Cab013044.1	A01_011417304_011417648		Bo4g151320.1	C04_041299429_041300062
Cab013046.1	A01_011428447_011429429		Bo1g054780.1	C01_015843485_015844474
Cab013048.1	A01_011434589_011436746		Bo1g054790.1	C01_015853086_015854758
Cab013049.1	A01_011437040_011438395		Bo1g054800.1	C01_015855575_015856930
Cab013052.1	A01_011461465_011461731		Bo1g054830.1	C01_015871735_015872001
Cab013055.1	A01_011465124_011468106		BnaC01g21710D	C01_015880016_015879726
Cab013056.1	A01_011468542_011471482		Bo1g054850.1	C01_015880507_015882609
Cab013058.2	A01_011479750_011481072		Bo1g054860.1	C01_015888355_015889220
Cab013062.1	A01_011499738_011500321		BnaC01g21790D	C01_015889653_015888875.006
Cab013063.1	A01_011515402_011518528		Bo1g054870.1	C01_015894742_015896006
Cab013064.1	A01_011518637_011530709		Bo1g054880.1	C01_015896988_015908784
Cab013065.1	A01_011531103_011532927		Bo1g054890.1	C01_015912084_015913367
BnaA01g17520D	A01_011534057_011538262.001		Bo1g054920.1	C01_015944314_015945663
Cab013066.1	A01_011534251_011541229		Bo1g054910.1	C01_015927222_015934272
Cab013067.1	A01_011564785_011566522		Bo1g054930.1	C01_015947513_015948735
Cab013068.1	A01_011569975_011572151		Bo1g054940.1	C01_015950476_015952139
Cab013069.2	A01_011586117_011588850		Bo1g054960.1	C01_015964461_015967118
Cab013070.1	A01_011600104_011602472		Bo1g054980.1	C01_015975497_015977354
Cab013071.2	A01_011606932_011607918		Bo1g054990.1	C01_015981154_015981921
Cab013072.1	A01_011612076_011614415		Bo1g055000.1	C01_015988350_015990340
Cab013073.1	A01_011614704_011619600		Bo1g055010.1	C01_015990669_015995561
Cab013075.1	A01_011629029_011630317		Bo1g055040.1	C01_016006032_016007390
Cab013076.2	A01_011630720_011636631		Bo1g055050.1	C01_016007776_016010931
Cab013077.1	A01_011648076_011652437		Bo1g055060.1	C01_016016807_016021127
Cab013078.1	A01_011658820_011661716		Bo1g055080.1	C01_016031168_016032767
Cab013080.1	A01_011686112_011688898		Bo1g055110.1	C01_016057930_016060730
Cab013081.1	A01_011690333_011691151		Bo1g055120.1	C01_016062235_016063116
Cab013082.1	A01_011693530_011694029		Bo1g055140.1	C01_016069691_016070304
Cab013083.1	A01_011695502_011702093		Bo1g055160.1	C01_016084222_016090966
Cab013085.1	A01_011715660_011716862		Bo2g093170.1	C02_025622287_025623636
Cab013086.1	A01_011719055_011721515		Bo1g055170.1	C01_016121878_016124582
Cab013087.1	A01_011722288_011724862		Bo1g055180.1	C01_016125349_016127910
Cab013088.1	A01_011743257_011743796		Bo1g102360.1	C01_031224810_031225283
Cab013090.1	A01_011757841_011760103		Bo1g055210.1	C01_016175627_016177068
Cab013093.1	A01_011813067_011813831		Bo1g055240.1	C01_016199830_016200246
Cab013094.1	A01_011828168_011831225		Bo1g055250.1	C01_016226441_016228542
BnaA01g18230D	A01_011846381_011846211.001		Bo6rg097150.1	C06_030595922_030596414
Cab013096.1	A01_011863052_011863712		Bo1g055280.1	C01_016246684_016247345
Cab013097.1	A01_011878847_011881582		Bo1g055350.1	C01_016283577_016286348
BnaA01g18300D	A01_011886396_011885530		BnaC07g04300D	C07_009773319_009771253
Cab013099.1	A01_011893737_011896967		Bo1g055360.1	C01_016291281_016294873
Cab013100.1	A01_011897202_011898283		Bo1g055370.1	C01_016295107_016295952
Cab013101.1	A01_011901662_011904871		Bo1g055380.1	C01_016297555_016300776
Cab013102.1	A01_011905701_011907294		Bo1g055400.1	C01_016304351_016306537
Cab013103.1	A01_011907944_011912274		Bo1g055410.1	C01_016307470_016311627
Cab013105.1	A01_011917350_011919510		Bo1g055420.1	C01_016327317_016329189
Cab013106.1	A01_011919916_011920933		Bo1g055430.1	C01_016330390_016330959
Cab013107.1	A01_011932543_011933252		Bo1g055440.1	C01_016338617_016339873
Cab013109.1	A01_011940441_011941755		Bo1g055460.1	C01_016362823_016364148
Cab013110.1	A01_011945033_011946592		Bo1g055470.1	C01_016371146_016372711
Cab013111.1	A01_011948756_011950435		Bo1g055500.1	C01_016393610_016394377
Cab013112.1	A01_011963725_011968140		Bo1g055530.1	C01_016423552_016428109
Cab013115.1	A01_011982027_011982718		Bo3g007170.1	C03_002557481_002557732
Cab013118.1	A01_011990939_011991235		Bo1g056560.1	C01_016454680_016454988
Cab013119.1	A01_011998600_012000277		Bo1g056580.1	C01_016459257_016462217
Cab013121.2	A01_012008780_012012661		Bo1g056610.1	C01_016478459_016483084
Cab013122.1	A01_012014616_012015971		Bo1g056620.1	C01_016484151_016485254
Cab013123.1	A01_012019233_012022246		Bo1g056630.1	C01_016502800_016505838
Cab013125.1	A01_012029540_012031286		Bo1g056640.1	C01_016517813_016519246
Cab013126.1	A01_012031507_012033829		Bo1g056650.1	C01_016519779_016521513
Cab044027.1	A01_012063467_012063646		Bo4g127110.1	C04_032975715_032975894
Cab044029.2	A01_012070721_012078340		Bo4g127050.1	C04_032955083_032958139
Cab044030.1	A01_012084772_012085295		Bo6rg056070.1	C06_014912838_014916074
Cab044031.2	A01_012086938_012092557		Bo4g127020.1	C04_032940305_032943379
Cab044032.1	A01_012107646_012111603		Bo4g127000.1	C04_032918407_032922342
Cab013129.1	A01_012147069_012148862		Bo1g056660.1	C01_016539388_016540949
Cab013130.1	A01_012150990_012151358		Bo1g056680.1	C01_016553759_016554248
Cab013131.1	A01_012152715_012158465		Bo1g056690.1	C01_016555774_016561102
BnaA01g18460D	A01_012159313_012157659		Bo1g056700.1	C01_016561648_016562851
Cab013132.1	A01_012161297_012162955		Bo1g056710.1	C01_016563671_016564699
Cab013133.1	A01_012163014_012167979		Bo1g056730.1	C01_016568132_016573076
Cab013135.1	A01_012171741_012172823		Bo1g056750.1	C01_016583886_016587446
BnaA01g18520D	A01_012172104_012172955.001		BnaC03g56100D	C03_048525150_048526738
Cab013136.1	A01_012193856_012195551		Bo1g056770.1	C01_016615140_016616588
Cab013138.1	A01_012204412_012207023		Bo1g056800.1	C01_016637042_016638181
Cab013139.1	A01_012210233_012213045		Bo1g056820.1	C01_016647979_016649893
Cab013140.1	A01_012218718_012220355		BnaC01g22470D	C01_016652248_016653729
Cab013141.1	A01_012220495_012223659		Bo1g056830.1	C01_016653867_016657118
BnaA01g18590D	A01_012224084_012221479.001		Bo4g145450.1	C04_039589597_039591773
BnaA01g18610D	A01_012224084_012221479.003		BnaC09g31190D	C09_037481945_037481180.002
Cab013142.1	A01_012228185_012228810		Bo1g056840.1	C01_016691847_016698104
Cab013143.1	A01_012243969_012245514		Bo1g056890.1	C01_016743270_016744817
Cab013144.1	A01_012248813_012251037		Bo1g056900.1	C01_016760244_016761811
Cab013145.1	A01_012264403_012268779		Bo1g056950.1	C01_016811090_016815163
Cab013146.1	A01_012270561_012271051		Bo2g083990.1	C02_023537836_023538327
Cab013148.1	A01_012294043_012294540		BnaC01g31490D	C01_016855862_016852436
Cab013150.1	A01_012306724_012308329		Bo1g056990.1	C01_016869621_016870922
Cab013151.1	A01_012308693_012310244		Bo1g057020.1	C01_016911667_016913010
Cab013152.1	A01_012315763_012330795		Bo1g057030.1	C01_016915192_016916649
Cab013153.1	A01_012331666_012341604		Bo1g057070.1	C01_016945305_016951076
Cab013154.1	A01_012349668_012352761		Bo1g057080.1	C01_016952913_016955884
Cab013157.1	A01_012358144_012365856		Bo1g057090.1	C01_016956354_016966242
Cab013158.1	A01_012373039_012374278		Bo1g057110.1	C01_016999390_017000391
Cab013159.1	A01_012380717_012381118		Bo5g017040.1	C05_005565358_005565651
Cab013161.2	A01_012395892_012397373		Bo1g057130.1	C01_017049073_017050615
Cab013163.1	A01_012412328_012412992		Bo1g057140.1	C01_017053446_017053997
Cab013164.1	A01_012417885_012422465		Bo1g057150.1	C01_017071227_017074098
Cab013165.1	A01_012423412_012424726		Bo1g057160.1	C01_017077160_017078661
BnaA01g18790D	A01_012432078_012428717.001		Bo5g019260.1	C05_006373649_006376084
Cab013167.1	A01_012437769_012446697		Bo5g017570.1	C05_005873032_005876517
BnaA01g18830D	A01_012448818_012449713.001		BnaC03g07980D	C03_004052986_004051075.001
Cab013170.1	A01_012463578_012465427		Bo1g057200.1	C01_017123133_017124997
Cab013172.1	A01_012490569_012493476		Bo1g057220.1	C01_017156251_017159303
Cab013173.1	A01_012493576_012495906		BnaC01g22580D	C01_017160930_017159403
Cab013174.1	A01_012506246_012508808		Bo1g057230.1	C01_017171644_017174225
Cab013175.1	A01_012509739_012511731		Bo1g057240.1	C01_017175162_017177096
Cab013176.1	A01_012512270_012513002		Bo1g057250.1	C01_017177825_017178232
Cab013178.1	A01_012519179_012520354		Bo1g057260.1	C01_017182729_017185642
Cab013180.1	A01_012531150_012534412		Bo1g057280.1	C01_017209332_017213228
Cab013181.1	A01_012536337_012538697		Bo8g039400.1	C08_013634970_013636998
Cab013182.1	A01_012540542_012543495		Bo1g057300.1	C01_017223786_017227256
Cab013183.1	A01_012560109_012561116		Bo1g057320.1	C01_017235940_017236947
Cab013185.1	A01_012578338_012579672		Bo1g057340.1	C01_017267678_017269034
BnaA01g18870D	A01_012581505_012581050		Bo1g057350.1	C01_017270269_017270724
Cab013186.2	A01_012582234_012585249		Bo1g057360.1	C01_017271329_017273320
Cab013187.1	A01_012586337_012586981		Bo1g057370.1	C01_017274248_017275527
Cab013188.1	A01_012593421_012595889		Bo1g057380.1	C01_017289162_017291138
BnaA01g18910D	A01_012602260_012601929		Bo1g057390.1	C01_017293302_017293622
Cab013189.3	A01_012616072_012619642		Bo1g057410.1	C01_017301560_017305213
Cab013191.1	A01_012622784_012624438		Bo1g057440.1	C01_017314309_017315553
Cab013193.1	A01_012629995_012631432		Bo1g057450.1	C01_017320157_017321224
Cab013194.1	A01_012665665_012668165		Bo1g057470.1	C01_017349870_017353198
Cab013195.1	A01_012668489_012673487		Bo1g057480.1	C01_017353539_017358621
Cab013196.1	A01_012691482_012692875		Bo1g057490.1	C01_017388127_017389553
Cab013198.1	A01_012704243_012706064		Bo1g057520.1	C01_017421266_017423138
BnaA01g19000D	A01_012706112_012704113.001		Bo6rg116810.1	C06_036598522_036599868
Cab013199.1	A01_012733024_012734362		Bo1g057660.1	C01_017680755_017682453
Cab013200.1	A01_012735471_012737805		BnaC01g36900D	C01_038349864_038351516
Cab013201.3	A01_012758965_012762540		Bo1g057630.1	C01_017560599_017564080
Cab013202.1	A01_012771123_012772387		Bo1g057620.1	C01_017556678_017557911
Cab013210.2	A01_012820367_012820939		Bo1g057590.1	C01_017499241_017499814
BnaA01g19100D	A01_012838922_012841672.001		Bo1g057540.1	C01_017448942_017450337
Cab013212.1	A01_012839020_012843911		Bo1g057550.1	C01_017451561_017453993
Cab013213.1	A01_012848045_012849358		Bo1g057530.1	C01_017442838_017443758
Cab013214.1	A01_012855192_012856925		Bo1g057690.1	C01_017710537_017712479
Cab013215.1	A01_012865597_012868980		Bo1g057710.1	C01_017721892_017726137
Cab013216.1	A01_012882975_012884169		Bo1g057730.1	C01_017746019_017747032
Cab013217.1	A01_012885358_012890950		Bo1g057740.1	C01_017758483_017759580
Cab013218.1	A01_012903558_012905634		Bo1g057750.1	C01_017768385_017769603
Cab013219.1	A01_012915506_012917744		Bo1g057760.1	C01_017778793_017780484
Cab013227.1	A01_012965821_012968735		Bo1g058820.1	C01_017856247_017858826
Cab013231.1	A01_013020504_013023689		Bo1g058890.1	C01_017912423_017913754
Cab013232.1	A01_013035856_013039601		Bo1g058910.1	C01_017939741_017943535
BnaA01g19240D	A01_013039862_013035656.001		Bo8g032410.1	C08_010668112_010668606
Cab013233.1	A01_013046631_013047668		BnaC08g09110D	C08_010621785_010617870.999
Cab013234.1	A01_013048839_013052167		Bo1g058950.1	C01_017971488_017974355
Cab013235.1	A01_013052546_013055648		Bo1g058960.1	C01_017975212_017977166
Cab013238.4	A01_013077138_013081061		Bo1g058970.1	C01_017982953_017987147
Cab013239.1	A01_013088049_013090423		Bo1g058980.1	C01_017992288_017994614
Cab013240.1	A01_013091006_013091829		Bo1g058990.1	C01_017995291_017995988
Cab013241.1	A01_013093844_013095866		Bo1g059000.1	C01_018000521_018002651
Cab013242.1	A01_013101729_013106833		Bo1g059010.1	C01_018004962_018005940
Cab013245.2	A01_013128131_013131455		Bo1g059020.1	C01_018029524_018032027
Cab013246.1	A01_013134916_013138339		Bo1g059030.1	C01_018033733_018037307
Cab013247.1	A01_013145828_013148028		Bo1g059050.1	C01_018048474_018050885
Cab013248.1	A01_013150621_013151669		Bo1g059060.1	C01_018053086_018053780
Cab013250.1	A01_013161104_013168494		Bo1g059070.1	C01_018055011_018055641
Cab013251.1	A01_013169632_013173139		Bo1g059100.1	C01_018085365_018088758
Cab013252.1	A01_013174049_013175827		Bo1g059110.1	C01_018089639_018091345
Cab013253.1	A01_013176657_013177353		Bo1g059120.1	C01_018092103_018092802
Cab013254.1	A01_013177654_013178534		Bo1g059130.1	C01_018093310_018093636
Cab013255.1	A01_013181634_013184256		Bo1g059140.1	C01_018094991_018097612
Cab013256.1	A01_013185265_013186270		Bo1g059150.1	C01_018098340_018099558
Cab013257.1	A01_013187129_013191099		Bo1g059160.1	C01_018101033_018105000
Cab013258.1	A01_013196235_013197605		Bo1g059170.1	C01_018110687_018112080
Cab013259.1	A01_013200547_013202536		Bo1g059180.1	C01_018113301_018114948
Cab013262.1	A01_013216992_013218419		Bo1g059240.1	C01_018160352_018161744
Cab013264.1	A01_013239334_013240381		Bo1g059260.1	C01_018174811_018175847
Cab013265.1	A01_013242633_013245888		Bo1g059280.1	C01_018184361_018187047
Cab013266.1	A01_013247584_013248867		Bo1g059300.1	C01_018189978_018190950
BnaA01g19560D	A01_013253977_013255775		Bo1g059310.1	C01_018192056_018193324
Cab013267.1	A01_013256083_013257952		Bo1g059320.1	C01_018193645_018195189
Cab013268.1	A01_013263297_013264379		Bo1g059340.1	C01_018202974_018204056
Cab013270.1	A01_013268674_013274666		Bo1g059400.1	C01_018257083_018262655
BnaA01g19630D	A01_013270083_013274666.001		Bo4g038410.1	C04_008107455_008111409
Cab013271.1	A01_013288884_013290274		Bo1g059380.1	C01_018248389_018251631
Cab013274.1	A01_013300138_013302127		Bo1g060470.1	C01_018341064_018342516
Cab013275.1	A01_013310410_013312112		Bo1g060480.1	C01_018345447_018346372
Cab013276.1	A01_013324826_013328350		Bo1g060490.1	C01_018359386_018363808
Cab013278.1	A01_013346705_013349378		Bo1g060520.1	C01_018380171_018381712
BnaA01g19690D	A01_013365731_013367441		Bo1g060530.1	C01_018412049_018414543
Cab013279.1	A01_013384522_013385804		Bo1g060540.1	C01_018468450_018469204
Cab013281.2	A01_013388911_013390133		Bo1g060550.1	C01_018470896_018472122
Cab013283.1	A01_013393040_013394602		Bo1g060570.1	C01_018487080_018488642
Cab013284.1	A01_013397605_013398600		Bo1g060580.1	C01_018497389_018498021
Cab013287.1	A01_013408434_013419365		BnaC04g21120D	C04_024576824_024575661.001
Cab013288.1	A01_013421221_013422185		Bo1g060610.1	C01_018545489_018546262
Cab013290.1	A01_013450148_013450477		Bo1g061640.1	C01_018606125_018606427
Cab013292.1	A01_013464937_013466394		Bo6rg049330.1	C06_013342918_013344450
Cab013293.1	A01_013472108_013472668		Bo9g059290.1	C09_017641518_017641850
Cab013294.1	A01_013480451_013482173		Bo1g062650.1	C01_018647803_018649601
Cab013297.1	A01_013492149_013493597		Bo1g062660.1	C01_018699721_018701169
Cab013303.1	A01_013546246_013547716		Bo5g134860.1	C05_041892836_041893217
Cab013309.1	A01_013639000_013639575		Bo1g084940.1	C01_024667251_024667826
Cab013310.1	A01_013651234_013651812		Bo1g084910.1	C01_024632337_024633789
Cab013312.1	A01_013663818_013666764		Bo1g084890.1	C01_024608626_024609675
Cab013313.1	A01_013671936_013672764		Bo1g036830.1	C01_010828015_010828374
Cab013316.1	A01_013679347_013680318		Bo5g010730.1	C05_004102543_004105247
Cab013318.1	A01_013694834_013698257		Bo1g084870.1	C01_024585173_024587847
Cab013319.1	A01_013706842_013710055		Bo1g084850.1	C01_024579415_024581963
BnaA01g21360D	A01_013714626_013715472.001		Bo9g120850.1	C09_038542512_038542896
Cab013320.1	A01_013719414_013720710		Bo1g084830.1	C01_024568044_024569503
Cab013323.1	A01_013743829_013744374		Bo1g084820.1	C01_024563369_024563911
Cab013324.1	A01_013747066_013748935		Bo1g084810.1	C01_024554126_024555833
Cab013325.2	A01_013753987_013757080		Bo1g084790.1	C01_024537603_024540643
Cab013326.1	A01_013781117_013797242		Bo1g084720.1	C01_024486683_024501838
Cab013327.1	A01_013798206_013798553		Bo1g084710.1	C01_024473880_024476402
Cab013328.1	A01_013799410_013801149		Bo1g084700.1	C01_024470041_024471318
BnaA01g21220D	A01_013800915_013799353.001		Bo1g084690.1	C01_024442027_024443229
Cab013333.1	A01_013874723_013875769		Bo1g084640.1	C01_024308085_024308768
Cab013339.1	A01_013908861_013910895		Bo1g084610.1	C01_024270584_024273130
Cab013340.1	A01_013929785_013931709		Bo1g011100.1	C01_003897246_003900342
Cab013341.1	A01_013941988_013945121		Bo1g083540.1	C01_024205441_024207370
Cab013342.1	A01_013946732_013948530		Bo1g083530.1	C01_024202647_024204182
Cab013344.1	A01_013960760_013962375		Bo1g083500.1	C01_024157282_024158605
BnaA01g21100D	A01_013978340_013977936		BnaC01g26450D	C01_024117019_024118229
Cab013348.1	A01_013983425_013984420		Bo1g082480.1	C01_024097978_024098978
Cab013349.1	A01_013989816_013992814		Bo1g082470.1	C01_024086567_024089417
Cab013350.1	A01_013996924_013998736		Bo1g082460.1	C01_024082896_024084308
Cab013351.1	A01_014000804_014002680		Bo1g082450.1	C01_024079265_024080905
Cab013352.3	A01_014007286_014009405		Bo1g082420.1	C01_024044208_024046345
Cab013353.1	A01_014018764_014019743		Bo1g081350.1	C01_023978573_023979241
BnaA01g21020D	A01_014019594_014018929.001		Bo1g081310.1	C01_023944189_023945096
Cab013354.1	A01_014024078_014024899		Bo1g081340.1	C01_023966106_023966546
Cab013355.1	A01_014026437_014028773		Bo1g081330.1	C01_023962446_023964639
Cab013357.1	A01_014031157_014037286		Bo1g081320.1	C01_023957753_023959358
Cab013359.1	A01_014045167_014045824		Bo1g081290.1	C01_023936038_023936693
Cab013360.1	A01_014055597_014055998		Bo1g081280.1	C01_023928186_023928587
Cab013361.1	A01_014067671_014069696		Bo1g081270.1	C01_023909608_023910951
Cab013362.1	A01_014074971_014076894		Bo1g080100.1	C01_023644338_023646029
Cab013363.1	A01_014082489_014083535		Bo1g080120.1	C01_023655220_023656254
Cab013364.1	A01_014092710_014093900		Bo4g013230.1	C04_001703807_001705003
Cab013366.1	A01_014097871_014099077		Bo1g080130.1	C01_023672302_023674023
BnaA01g20920D	A01_014127815_014128090.002		Bo3g146350.1	C03_052387286_052388323
Cab013369.1	A01_014142060_014143086		Bo1g080180.1	C01_023732661_023733500
Cab013370.1	A01_014145578_014146743		Bo1g080190.1	C01_023742733_023743979
Cab013371.1	A01_014149912_014154014		Bo1g080200.1	C01_023745655_023748427
Cab013377.1	A01_014190714_014191142		Bo1g080240.1	C01_023819686_023820114
Cab013378.1	A01_014199097_014202311		Bo7g040800.1	C07_015192626_015194230
Cab013379.1	A01_014219991_014221233		Bo8g079770.1	C08_026619471_026620938
Cab013380.1	A01_014222990_014223959		Bo1g080270.1	C01_023898435_023899424
Cab013382.1	A01_014229260_014234513		Bo1g079060.1	C01_023608397_023614384
Cab013383.1	A01_014235846_014236605		Bo2g095700.1	C02_027033293_027035700
Cab013386.1	A01_014258573_014263544		Bo1g079030.1	C01_023588551_023592455
Cab013387.1	A01_014266835_014270175		Bo1g079020.1	C01_023580756_023582891
Cab013388.1	A01_014278279_014279964		Bo1g079010.1	C01_023572062_023573846
Cab013389.1	A01_014281487_014285331		Bo1g079000.1	C01_023565582_023569311
Cab013390.1	A01_014288070_014292970		Bo1g078990.1	C01_023559771_023564087
Cab013392.1	A01_014298523_014298873		Bo7g033090.1	C07_012946608_012948103
Cab013394.1	A01_014308376_014310506		Bo1g078950.1	C01_023495727_023498064
Cab000920.1	A01_014340062_014340342		Bo1g025560.1	C01_009161312_009165032
Cab000921.1	A01_014359492_014360914		Bo1g078910.1	C01_023468004_023470080
Cab000923.1	A01_014405230_014407907		Bo1g078870.1	C01_023383228_023385169
Cab000924.1	A01_014414372_014416054		Bo1g078860.1	C01_023362440_023363642
Cab000926.1	A01_014436433_014438822		Bo1g078800.1	C01_023294535_023296475
Cab000929.1	A01_014454885_014455797		Bo1g078750.1	C01_023249391_023250054
Cab000933.1	A01_014474305_014480033		Bo1g078730.1	C01_023208179_023211189
Cab000935.3	A01_014493717_014496410		Bo1g078690.1	C01_023157522_023159469
Cab000936.1	A01_014499958_014503514		Bo1g078680.1	C01_023144102_023146656
BnaA01g20660D	A01_014510136_014512196.002		Bo1g078620.1	C01_023094608_023097165
Cab000938.2	A01_014510136_014515083		Bo1g078670.1	C01_023140774_023142837
Cab000941.1	A01_014578635_014580241		Bo1g078600.1	C01_023071949_023074394
Cab000942.2	A01_014582774_014585962		Bo1g078570.1	C01_023066241_023067656
BnaA01g20620D	A01_014584248_014582774		Bo1g078580.1	C01_023067916_023069314
Cab000943.1	A01_014590845_014591749		Bo1g078560.1	C01_023047426_023052005
Cab000947.1	A01_014605555_014606968		Bo1g078550.1	C01_023038879_023040186
Cab000948.2	A01_014611741_014615760		Bo1g078490.1	C01_023001398_023005679
Cab000949.2	A01_014621575_014622565		Bo1g078480.1	C01_022994509_022995716
Cab000950.1	A01_014624343_014627785		Bo1g078470.1	C01_022989248_022992708
Cab000952.1	A01_014636048_014638497		Bo1g078420.1	C01_022966173_022968137
Cab000953.1	A01_014642639_014643361		Bo1g078400.1	C01_022957082_022957906
Cab000954.1	A01_014644096_014646867		Bo1g078390.1	C01_022953766_022956302
Cab000956.1	A01_014652187_014653830		Bo1g078380.1	C01_022944673_022946652
Cab000957.1	A01_014655167_014657259		Bo4g128490.1	C04_033406095_033408040
Cab000959.1	A01_014707385_014710822		Bo1g078350.1	C01_022869702_022871777
Cab000960.1	A01_014718856_014720178		Bo1g078310.1	C01_022759760_022760731
Cab000961.1	A01_014720411_014724689		Bo6rg066320.1	C06_017799719_017802701
Cab042486.1	A01_014819838_014818722		Bo1g078240.1	C01_022687675_022688771
Cab042484.2	A01_014827066_014824468		Bo1g076910.1	C01_022148150_022150117
Cab042481.1	A01_014876593_014876033		Bo1g076950.1	C01_022267112_022267672
Cab042480.1	A01_014887572_014885333		Bo1g076960.1	C01_022278783_022280933
Cab042479.1	A01_014891169_014887764		Bo1g076970.1	C01_022281118_022283273
Cab042477.1	A01_014927668_014926769		Bo1g077000.1	C01_022323422_022324324
Cab042476.2	A01_014941195_014938152		Bo1g077040.1	C01_022394950_022397943
Cab042474.1	A01_014957032_014955969		Bo1g077070.1	C01_022471883_022472374
Cab042473.1	A01_014968256_014965000		Bo1g077120.1	C01_022521681_022523252
Cab042471.1	A01_014996531_014994925		Bo1g075770.1	C01_022016478_022018026
Cab042468.1	A01_015022819_015020227		Bo1g075750.1	C01_021937737_021939916
Cab042467.1	A01_015025317_015025051		Bo1g075740.1	C01_021935147_021935299
Cab042466.1	A01_015029240_015027702		Bo1g076980.1	C01_022298728_022300174
BnaA01g20330D	A01_015029249_015027702.001		Bo9g010550.1	C09_003144223_003146444
Cab042460.1	A01_015092085_015091046		Bo4g077120.1	C04_016896851_016905278
Cab042458.1	A01_015127521_015123406		Bo1g075690.1	C01_021846603_021850537
Cab042456.1	A01_015146984_015145577		Bo9g071450.1	C09_021513463_021517029
Cab042454.1	A01_015166718_015166215		Bo1g074690.1	C01_021826034_021826273
Cab042453.1	A01_015167937_015167301		Bo9g130840.1	C09_040351606_040353634
Cab042450.1	A01_015183748_015182353		Bo3g062560.1	C03_024063104_024066375
Cab042449.3	A01_015201966_015199791		Bo1g074670.1	C01_021808004_021810337
Cab042447.1	A01_015217082_015216649		BnaC01g33980D	C01_035061276_035060647.002
Cab042445.1	A01_015219377_015218676		BnaC04g37780D	C04_030628948_030629571
Cab042443.1	A01_015235043_015231727		BnaC07g04660D	C07_008377259_008380977.003
Cab042441.1	A01_015253626_015252077		Bo1g073610.1	C01_021737778_021739531
Cab042438.2	A01_015281170_015278820		Bo1g073560.1	C01_021659078_021660882
Cab042435.1	A01_015295009_015293241		Bo1g076870.1	C01_022104994_022107229
Cab042434.1	A01_015309008_015300136		Bo1g076850.1	C01_022099189_022101488
Cab042431.1	A01_015342963_015340611		Bo1g076800.1	C01_022066182_022068546
Cab042430.1	A01_015350059_015348551		Bo1g072540.1	C01_021627776_021629073
Cab042429.1	A01_015351150_015350818		BnaC01g25230D	C01_021626035_021625658
Cab042428.2	A01_015357555_015356340		Bo1g072450.1	C01_021517771_021519100
Cab042427.1	A01_015361227_015359027		Bo2g079010.1	C02_021887927_021888606
BnaA01g20240D	A01_015369793_015368197.001		BnaC05g19880D	C05_015072440_015071303.981
Cab042426.1	A01_015371730_015367049		Bo1g072440.1	C01_021497510_021502804
Cab042424.1	A01_015384526_015381977		Bo1g072250.1	C01_021397781_021398451
Cab042422.1	A01_015387633_015386973		Bo1g072220.1	C01_021378733_021379400
BnaA01g20170D	A01_015439470_015436286		BnaC01g25070D	C01_021238359_021238891
BnaA01g20120D	A01_015511964_015512597		Bo1g071140.1	C01_021126417_021127054
Cab042409.1	A01_015520938_015518311		Bo1g071130.1	C01_021114863_021117535
Cab042407.1	A01_015555729_015554026		Bo8g028860.1	C08_008684955_008687364
Cab042403.1	A01_015597155_015595342		Bo1g070990.1	C01_020912180_020914156
Cab042402.4	A01_015612142_015608729		Bo1g070980.1	C01_020887939_020890034
Cab042400.1	A01_015621196_015619315		Bo1g070960.1	C01_020867275_020870500
Cab042398.1	A01_015632848_015631349		Bo1g070940.1	C01_020824368_020825363
BnaA01g19930D	A01_015636495_015639006.001		BnaC03g41800D	C03_028942287_028943851.001
BnaA01g19950D	A01_015636495_015639006.003		Bo1g070920.1	C01_020802949_020806665
Cab042397.1	A01_015638932_015635651		Bo1g070930.1	C01_020808228_020814187
BnaA01g19910D	A01_015640634_015641318.002		BnaC08g27450D	C08_030580495_030578202.001
Cab042395.1	A01_015643580_015642127		Bo1g070870.1	C01_020700258_020701707
Cab042394.1	A01_015645798_015644941		Bo1g070860.1	C01_020697966_020698883
Cab042392.1	A01_015664467_015661696		BnaC01g24680D	C01_020666480_020666737.001
Cab042389.1	A01_015690445_015689169		Bo6rg106890.1	C06_033271610_033272278
Cab042388.1	A01_015695164_015693144		Bo1g070830.1	C01_020664938_020666737
Cab042385.1	A01_015728816_015727498		Bo1g070790.1	C01_020635143_020636108
Cab042383.1	A01_015754299_015753163		Bo1g070770.1	C01_020615524_020617170
Cab042381.1	A01_015764832_015763211		Bo1g070760.1	C01_020608279_020609900
Cab042379.1	A01_015780734_015777862		Bo1g070710.1	C01_020548549_020551000
Cab042378.1	A01_015794975_015792485		Bo1g070680.1	C01_020531906_020532228
Cab042377.1	A01_015799933_015799537		BnaC04g44190D	C04_048047527_048048129.002
Cab042375.1	A01_015832757_015832357		Bo4g078810.1	C04_018358398_018358921
Cab042374.1	A01_015838414_015834785		Bo3g179770.1	C03_062570590_062578556
Cab042373.1	A01_015848742_015847263		Bo2g147710.1	C02_046238898_046240960
BnaA01g19820D	A01_015876269_015878306.001		Bo6rg049450.1	C06_013493737_013495197
Cab038534.1	A01_015880290_015876269		BnaC01g24490D	C01_020264689_020267654.001
Cab038533.1	A01_015884017_015881849		Bo1g068500.1	C01_020265153_020267654
BnaA01g19800D	A01_015906706_015906461		Bo1g068440.1	C01_020191884_020192129
Cab038530.1	A01_015914991_015913112		BnaC03g64010D	C03_057285582_057284216.001
Cab038526.1	A01_015944677_015942023		Bo1g067360.1	C01_020035496_020037162
Cab038525.1	A01_015961936_015957005		Bo1g067300.1	C01_019909961_019914977
Cab038523.1	A01_015973291_015970790		Bo1g067270.1	C01_019871941_019874811
Cab038519.1	A01_015990388_015988447		Bo1g066250.1	C01_019831913_019833838
Cab038517.1	A01_016001757_015999362		Bo1g065230.1	C01_019793135_019795262
Cab038511.2	A01_016078948_016076719		Bo1g065210.1	C01_019767397_019769173
Cab038509.1	A01_016087976_016084847		Bo8g080130.1	C08_026956732_026958766
Cab038505.1	A01_016137474_016133975		Bo2g017900.1	C02_005093395_005101924
Cab038504.1	A01_016139700_016138418		BnaC04g43210D	C04_046959485_046961643.002
Cab038502.2	A01_016147164_016142850		Bo4g083400.1	C04_019407979_019411918
Cab041527.1	A01_016208902_016210993		Bo7g078390.1	C07_029742433_029744872
Cab048020.1	A01_016213825_016213971		Bo7g064470.1	C07_024244042_024244798
Cab041528.1	A01_016238740_016240792		Bo8g070150.1	C08_022897797_022898339
Cab041531.1	A01_016261886_016262469		Bo1g065170.1	C01_019726890_019727156
Cab041536.1	A01_016336798_016340313		Bo1g065110.1	C01_019636149_019638865
Cab041538.1	A01_016373272_016374995		Bo1g065080.1	C01_019603353_019605073
Cab041539.2	A01_016375500_016376423		Bo1g065070.1	C01_019602081_019602833
Cab041540.1	A01_016382696_016385648		Bo1g065050.1	C01_019565042_019567754
Cab047648.1	A01_016418254_016417791		BnaC01g24120D	C01_019535079_019534571
Cab041556.1	A01_016533984_016537284		Bo1g040740.1	C01_012830731_012831105
Cab041558.1	A01_016560456_016561596		Bo1g063960.1	C01_019345068_019346164
Cab041559.1	A01_016571589_016571807		Bo6rg077320.1	C06_022945093_022945987
Cab041560.1	A01_016572463_016575138		Bo1g063860.1	C01_019178272_019180900
Cab041561.1	A01_016575348_016577046		Bo1g063850.1	C01_019176389_019177556
Cab041563.1	A01_016589779_016592317		Bo1g063840.1	C01_019164185_019166655
Cab041564.1	A01_016609115_016612677		Bo1g063820.1	C01_019155791_019158757
Cab026343.1	A01_016618111_016618947		Bo7g025320.1	C07_008949617_008950963
Cab041569.2	A01_016633308_016640483		Bo1g063800.1	C01_019107029_019114636
Cab041571.1	A01_016650999_016657091		Bo1g063790.1	C01_019090746_019096838
Cab041575.1	A01_016705305_016706584		Bo4g173680.1	C04_046299380_046301960
Cab041577.2	A01_016755666_016760171		Bo1g063730.1	C01_018967279_018971795
Cab043371.1	A01_016811507_016811710		Bo2g095530.1	C02_026857700_026857903
Cab041586.1	A01_016849312_016855121		Bo4g092740.1	C04_022739960_022744378
Cab041589.1	A01_016906838_016908575		Bo4g092830.1	C04_022855442_022856077
Cab041590.1	A01_016912154_016912816		Bo5g049210.1	C05_016505198_016505617
Cab041594.1	A01_016945304_016948704		Bo8g033770.1	C08_011299084_011300964
Cab041595.4	A01_016980464_016983567		Bo4g092860.1	C04_022949943_022951578
Cab041599.1	A01_017016328_017016924		Bo5g071350.1	C05_023458746_023459342
Cab041602.1	A01_017033369_017034550		Bo4g093040.1	C04_023183654_023184712
Cab041606.1	A01_017080808_017084871		Bo4g093050.1	C04_023188106_023189496
Cab041608.1	A01_017155777_017155995		Bo5g016560.1	C05_005266255_005267046
Cab041611.1	A01_017193391_017199986		Bo2g114000.1	C02_034563584_034563916
Cab041612.1	A01_017200397_017200750		Bo6rg040100.1	C06_010155283_010156611
Cab041619.1	A01_017237214_017237566		Bo6rg018100.1	C06_003597739_003597930
Cab041620.1	A01_017238676_017244394		Bo4g094360.1	C04_023600172_023601146
Cab041621.1	A01_017245032_017250637		Bo4g154210.1	C04_042120791_042126961
Cab041622.1	A01_017255799_017264772		Bo3g184110.1	C03_063666210_063669819
Cab041623.1	A01_017269953_017272282		BnaC04g44290D	C04_042735638_042734321
Cab041627.1	A01_017324069_017325174		BnaC04g19920D	C04_023316062_023315286.001
Cab041629.1	A01_017362411_017363271		Bo4g094120.1	C04_023315458_023316037
Cab041633.1	A01_017394999_017396051		Bo4g095420.1	C04_023663258_023664313
Cab041638.1	A01_017483764_017486686		Bo1g087880.1	C01_026204947_026205498
Cab040885.1	A01_017538159_017538464		Bo9g176390.1	C09_052466454_052466759
Cab040886.1	A01_017543970_017544545		Bo9g176440.1	C09_052489674_052490249
Cab040887.1	A01_017547262_017550955		Bo9g101120.1	C09_032826884_032830366
Cab040891.1	A01_017580252_017580845		BnaC08g17970D	C08_022041018_022040631
Cab040894.1	A01_017595320_017597454		Bo9g101180.1	C09_032908211_032910883
Cab040897.1	A01_017616847_017617173		BnaC09g27940D	C09_032937834_032937601
Cab040905.6	A01_017712513_017722412		Bo3g023590.1	C03_008588243_008596968
Cab040909.1	A01_017749739_017751846		Bo9g102530.1	C09_033291625_033293258
Cab040913.1	A01_017783144_017785050		Bo5g155160.1	C05_046716432_046717703
Cab040921.1	A01_017870594_017872586		Bo9g103650.1	C09_033562594_033564260
Cab040924.1	A01_017887930_017890295		Bo9g103660.1	C09_033577781_033580235
Cab040927.1	A01_017910964_017912029		Bo9g104660.1	C09_033592206_033593402
Cab040932.1	A01_017940746_017943243		Bo9g104760.1	C09_033728789_033731307
Cab040938.1	A01_017995553_017995840		Bo9g104870.1	C09_033899907_033900194
Cab040939.1	A01_018012497_018015476		Bo9g104880.1	C09_033935815_033938780
Cab040949.1	A01_018083918_018085477		Bo9g104980.1	C09_034041010_034044068
Cab040952.1	A01_018111457_018112919		Bo9g107100.1	C09_034279836_034281271
Cab040954.1	A01_018124357_018125070		Bo9g107130.1	C09_034293918_034294783
[truncated: 30,905 more rows]
