# Supplementary material for: Extensive homoeologous genome exchanges in allopolyploid crops revealed by mRNAseq‐based visualization
Source: Plant Biotechnol J. 2016 Dec 6;15(5):594–604. doi: 10.1111/pbi.12657 (PMC5399007; doi:10.1111/pbi.12657)
Supplement: Supplementary file 6 — Data S6 Brassica napus diversity panel list. [file PBI-15-594-s002.xlsx]

## Sheet: RIPR B napus panel
accession_id	cultivar_name
a-0000001	Alesi
a-0000002	Remy
a-0000003	Robust
a-0000004	Alaska
a-0000005	Pirola
a-0000007	Milena
a-0000008	Allure
a-0000009	Agalon
a-0000011	Picasso
a-0000012	Lord
a-0000014	Rodeo
a-0000015	Rapid
a-0000016	Boston
a-0000017	Escort
a-0000018	Montego
a-0000020	Pacific
a-0000021	Savannah
a-0000022	Missouri
a-0000023	Manitoba
a-0000024	Ladoga
a-0000025	Atlantic
a-0000026	Cooper
a-0000027	Licapo
a-0000028	Capitol
a-0000029	Idol
a-0000030	Vivol
a-0000031	BRISTOL
a-0000032	Lirajet
a-0000033	Lisabeth
a-0000034	Lipid
a-0000035	Lipton
a-0000036	Lisek
a-0000037	Contact
a-0000038	Lion
a-0000039	OASE
a-0000040	Apex
a-0000042	Magnum
a-0000044	Laser
a-0000045	Fortis
a-0000046	Smart
a-0000047	Roxet
a-0000048	NK Bravour
a-0000049	NK Fair
a-0000050	Aviso
a-0000051	Sansibar
a-0000052	SWGospel
a-0000053	Verona
a-0000054	Tenor
a-0000055	Expert
a-0000056	Musette
a-0000057	Kvintett
a-0000058	Falstaff
a-0000059	SW Sinatra
a-0000060	Viking
a-0000061	Aragon
a-0000062	Aurum
a-0000065	Rasmus
a-0000066	Gefion
a-0000067	Nugget
a-0000068	Zephir
a-0000069	SLM 0413
a-0000070	SLM 0512
a-0000071	LSF 0519
a-0000072	Beluga
a-0000073	Amor
a-0000074	Ascona
a-0000075	Campari
a-0000076	Caramba
a-0000077	Duell
a-0000078	Express 617
a-0000079	Jessica
a-0000080	Orlando
a-0000081	Pollen
a-0000082	Prince
a-0000083	Wotan
a-0000084	NK Nemax
a-0000085	NK Passion
a-0000089	AMBER X COMMANCHE DH LINE
a-0000090	APEX-93_5 X GINYOU_3 DH LINE
a-0000091	BIENVENU DH4
a-0000093	CANBERRA x COURAGE DH LINE
a-0000096	HANSEN X GASPARD DH LINE
a-0000097	MADRIGAL x RECITAL DH LINE
a-0000098	RAFAL DH1
a-0000099	TAPIDOR DH
a-0000101	EUROL
a-0000102	Lesira
a-0000105	LICROWN X EXPRESS DH LINE
a-0000106	SHANNON x WINNER DH LINE
a-0000107	JANETZKIS SCHLESISCHER
a-0000108	LEMBKES MALCHOWER (LENORA)
a-0000109	NORIN
a-0000110	OLIMPIADE
a-0000112	Mansholt
a-0000113	Samourai
a-0000114	Sollux
a-0000115	Akela
a-0000116	Erox
a-0000117	Maplus
a-0000118	Askari
a-0000119	Lirabon
a-0000121	JetNeuf
a-0000122	Cobra
a-0000123	Falcon
a-0000124	Mohican
a-0000125	Flip
a-0000126	Zenith
a-0000127	Phil
a-0000128	Leopard
a-0000129	RESYN-H048
a-0000130	Resyn-G_ S4
a-0000131	Resyn-G_ H226
a-0000132	Anja
a-0000133	Baltia
a-0000135	Brink
a-0000136	Ceres
a-0000137	Coriander
a-0000138	Diamant
a-0000139	Dippes
a-0000140	Doral
a-0000141	Edita
a-0000143	Gross-Luesewitzer
a-0000144	G™lzower ?lquell
a-0000145	Hokkai 3-Go
a-0000146	Janpol
a-0000147	Jantar
a-0000148	Jupiter
a-0000149	Krapphauser
a-0000150	Kromerska
a-0000151	Librador
a-0000152	Libritta
a-0000153	Liglory
a-0000154	Liporta
a-0000155	Lirafit
a-0000156	Lirakotta
a-0000157	Madora
a-0000160	Matador
a-0000161	Mestnij
a-0000162	Moldavia
a-0000163	Mytnickij
a-0000164	Nemertschanskij 1
a-0000165	Norde
a-0000166	Panter
a-0000168	Ramses
a-0000169	Sarepta
a-0000170	Skrzeszowicki
a-0000171	Skziverskij
a-0000172	Slovenska Krajova
a-0000173	Sobotkowski
a-0000174	Sonnengold
a-0000175	Start
a-0000176	Trebicska
a-0000178	Vinnickij 15/59
a-0000179	Wolynski
a-0000180	V8
a-0000183	K26-96
a-0000184	R53
a-0000185	CANARD
a-0000186	MOANA, MOANA RAPE
a-0000187	WINFRED
a-0000188	EMERALD
a-0000189	FORA
a-0000190	Aphid Resistant Rape
a-0000191	Binera
a-0000193	Dwarf Essex
a-0000194	English Giant
a-0000195	Liragr™n
a-0000196	Michinaku natane
a-0000197	Nunsdale
a-0000199	Parapluie
a-0000200	Samo
a-0000201	Silona
a-0000202	Chuosenshu
a-0000203	Taisetsu
a-0000204	Q100
a-0000206	BRAUNER SCHNITTKOHL
a-0000207	CHEMBERE DZAGUMHANA
a-0000208	COUVE NABICA
a-0000209	RAGGED JACK
a-0000210	RED RUSSIAN
a-0000211	SIBERISCHE BOERENKOOL
a-0000212	SLAPSKA, SLAPY
a-0000213	ABUKUMA NATANE
a-0000214	PI271452
a-0000216	E94197
a-0000217	EVVIN
a-0000218	GROENE GRONINGER SNIJMOES
a-0000219	GRæNER SCHNITTKOHL
a-0000221	RAPID CYCLING RAPE (CrGC5)
a-0000222	RUSSIAN KALE
a-0000224	WILD ACCESSION
a-0000226	SWU Chinese 1
a-0000227	SWU Chinese 2
a-0000228	SWU Chinese 3
a-0000229	SWU Chinese 5
a-0000232	SWU Chinese 8
a-0000233	SWU Chinese 9
a-0000234	Zhouyou
a-0000235	Drakkar
a-0000236	STELLAR DH
a-0000237	WESTAR DH
a-0000238	YUDAL
a-0000239	BRUTOR
a-0000241	COMET
a-0000242	CRESOR
a-0000247	INDUSTRY
a-0000248	KARAT
a-0000249	MARINKA
a-0000250	NIKLAS
a-0000251	TARGET
a-0000253	KAROO-057DH
a-0000254	MONTY-028DH
a-0000255	N01D-1330
a-0000256	N02D-1952
a-0000257	SURPASS400-024DH
a-0000258	CUBS ROOT
a-0000259	DUX
a-0000260	ERGLU
a-0000261	HELIOS
a-0000262	KROKO
a-0000264	LINETTA
a-0000265	MAZOWIECKI
a-0000266	TANTAL
a-0000267	WEIHENSTEPHANER
a-0000268	Liho
a-0000269	Alku
a-0000270	Bronowski
a-0000271	Ceska Krajova
a-0000272	Duplo
a-0000273	Janetzkis Sommerraps
a-0000274	Line
a-0000275	Marnoo
a-0000276	Nugget
a-0000277	Olga
a-0000278	Spaeths Zollerngold
a-0000279	Sval_fs Gulle
a-0000280	Topas
a-0000281	Tribute
a-0000282	Wesway
a-0000283	Fido
a-0000284	Oro
a-0000285	Tower
a-0000286	Regina II
a-0000287	Ability
a-0000288	Campino
a-0000289	Clipper
a-0000290	Larissa
a-0000291	Magma
a-0000292	Monty
a-0000293	Mozart
a-0000294	Pauline
a-0000295	Sophia
a-0000296	Tribune
a-0000297	Trigold
a-0000298	Rivette
a-0000300	Adamo
a-0000301	Altex
a-0000302	Andor
a-0000303	Astor
a-0000305	Bingo
a-0000306	Callypso
a-0000307	Concord
a-0000308	Conny
a-0000309	Czyzowska
a-0000310	Daichousen (fuku)
a-0000311	Daichousen (mizuyasu)
a-0000312	Daichousen (nakano)
a-0000313	Erake
a-0000314	Furax
a-0000315	Futura
a-0000316	Galant
a-0000317	Giant Xr707
a-0000318	Gisora
a-0000321	Granit
a-0000322	Gulliver
a-0000323	Hankkija's Lauri
a-0000326	Kajsa
a-0000327	Korall
a-0000328	Korinth
a-0000329	Kosa
a-0000330	Kruglik
a-0000332	Lirafox
a-0000333	Lirasol
a-0000334	Liraspa
a-0000335	Lirawell
a-0000336	Lisandra
a-0000337	Loras
a-0000338	Mali
a-0000339	Maris Haplona
a-0000340	Masora
a-0000342	Miyauchi Na
a-0000343	Mlochowski
a-0000345	Nakate Chousen
a-0000346	Nosovskij 9
a-0000347	Odin
a-0000348	Olivia
a-0000349	Omega
a-0000350	Optima
a-0000351	Orpal
a-0000352	Orriba
a-0000353	Pera
a-0000354	Pivot
a-0000355	Pobeda
a-0000356	Puma
a-0000357	Pura
a-0000359	Reston
a-0000360	Rsio
a-0000361	Rucabo
a-0000362	Sabine
a-0000365	Sv 705152
a-0000366	Sv 706118
a-0000367	Sv 716
a-0000368	Sv 75716
a-0000369	Tanka
a-0000370	Toro
a-0000371	Triton
a-0000372	Uranus
a-0000376	Vega
a-0000378	Wesbell
a-0000380	Wesreo
a-0000381	Wesroona
a-0000382	Willi
a-0000383	Ww 1286
a-0000385	Ww1289
a-0000386	Zachodni
a-0000387	Zairai Chousenshu
a-0000388	Zephyr
a-0000389	VIGE DH1
a-0000391	FORTIN FAMILY
a-0000393	KOHALIK SININE
a-0000394	LORD DERBY
a-0000395	TURNIP/RUTABAGA HYBRID
a-0000396	VOGESA
a-0000397	BRONZE TOP
a-0000398	HUGUENOT
a-0000399	JAUNE A COLLET VERT
a-0000401	PIKE
a-0000402	SENSATION NZ
a-0000403	Wilhelmsburger
a-0000405	Aberdeenshire Prize
a-0000406	Altasweet
a-0000409	Bangholm PT
a-0000411	Britannia
a-0000412	Conqueror Bronze Green Top
a-0000414	Drummonds Purple Top
a-0000415	Essex Model
a-0000418	Parkside
a-0000419	Peerless (Acme)
a-0000420	Purple Top
a-0000421	Scotia
a-0000422	Tankard Bronze Top
a-0000423	The Bell
a-0000424	Tina
a-0000426	YORK
a-0000430	Hollandse Gele Roodkop
a-0000431	Brandhaug
a-0000433	Laugabolsrofa
a-0000435	Rotabaggeue
a-0000439	Kalfafellsrofa
a-0000440	Magres Pajberg
a-0000441	Sator Oetofte
a-0000442	Troendersk Kvithamar
a-0000497	Cabernet
a-0000498	Cabriolet
a-0000499	Castille
a-0000500	Catana
a-0000501	Chuanyou 2
a-0000502	Dimension
a-0000504	Flash
a-0000505	Huron x Navajo
a-0000506	Inca x Contact
a-0000508	Ningyou 7
a-0000509	Palmedor
a-0000510	POH 285, Bolko
a-0000511	Quinta
a-0000512	Rocket
a-0000514	Shengliyoucai
a-0000515	Temple
a-0000516	Vision
a-0000517	Xiangyou 15
a-0000518	Zhongshuang II
a-0000519	Bronze-535
a-0000521	Cracker-531
