# Supplementary material for: Extensive homoeologous genome exchanges in allopolyploid crops revealed by mRNAseq‐based visualization
Source: Plant Biotechnol J. 2016 Dec 6;15(5):594–604. doi: 10.1111/pbi.12657 (PMC5399007; doi:10.1111/pbi.12657)
Supplement: Supplementary file 7 — Data S7 Analysis of Brassica AC HEs. [file PBI-15-594-s003.xlsx]

## Sheet: Sheet1
Homoeologous exchanges across the RIPR 383 B. napus diversity panel
C genome chromosome	Homoeologous A genome chromosome(s)	No. accessions with exchanges to telomere	No. accessions with internal exchanges	Dominant genome?
C1 upper	A1 upper	46	0	no
C1 lower	A1 lower	292	0	A
C2 upper	A2 upper	54	278	A
C2 lower	A2 lower	47	231	no
C3 upper	A3 upper	157	59	A
C3 lower	A6 mid, A8 upper (rearranged)	1	0	n/a
C4 upper	A5 upper	23	0	A
C4 lower	A4 (all)	12	272	no
C5 upper	A10 upper (small), A6 mid, A9 mid	1	0	n/a
C5 lower	A5 lower	56	0	A
C6 upper	A6 upper (small, inverted), A5 mid (rearranged)	0	12	n/a
C6 lower	A7 lower	110	0	A
C7 upper	A7 mid (small), A7 mid, A6 mid	2	0	n/a
C7 lower	A6 lower (small), A3 mid, A6 lower (small)	2	0	n/a
C8 upper	A8 mid, A8 lower (inverted)	4	0	n/a
C8 lower	A9 lower	163	0	no
C9 upper	A9 upper	196	61	A
C9 lower	A10 lower	142	0	no
