# Supplementary material for: Extensive homoeologous genome exchanges in allopolyploid crops revealed by mRNAseq‐based visualization
Source: Plant Biotechnol J. 2016 Dec 6;15(5):594–604. doi: 10.1111/pbi.12657 (PMC5399007; doi:10.1111/pbi.12657)
Supplement: Supplementary file 8 — Data S8 Reciprocal BLAST Brassica AB genomes. [file PBI-15-594-s009.xlsx]

## Sheet: AB_reciprocal
A genome homoeologue	Position in A genome		B genome homoeologue	Position in B genome
Cab020597.1	A01_000007596_000004363		augustus_masked-scaff_11015_1-abinit-gene-0.9-mRNA-1	B02_51145656_51145303
Cab020596.1	A01_000009147_000008191		fgenesh_masked-scaff_11015_1-abinit-gene-0.287-mRNA-1	B02_51162743_51161424
Cab020595.2	A01_000011403_000009778		maker-scaff_9597_2-fgenesh-gene-0.294-mRNA-1	B05_00061064_00060477
Cab020594.1	A01_000011917_000012765		maker-scaff_9597_2-fgenesh-gene-0.263-mRNA-1	B05_00061791_00062420
Cab020592.1	A01_000021944_000019956		maker-scaff_9597_2-augustus-gene-0.325-mRNA-1	B05_00049789_00050174
Cab020591.1	A01_000022281_000024271		maker-scaff_9597_2-fgenesh-gene-0.292-mRNA-1	B05_00047694_00047058
Cab020590.1	A01_000028836_000032446		maker-scaff_9597_2-fgenesh-gene-0.291-mRNA-1	B05_00042718_00042508
Cab020589.1	A01_000033293_000032595		maker-scaff_9597_2-fgenesh-gene-0.260-mRNA-1	B05_00038355_00038511
Cab020581.1	A01_000063572_000063039		fgenesh_masked-scaff_9597_2-abinit-gene-0.226-mRNA-1	B05_00034836_00035435
Cab020579.1	A01_000079019_000078723		fgenesh_masked-scaff_9597_2-abinit-gene-0.227-mRNA-1	B05_00030822_00031118
Cab020577.1	A01_000088041_000088358		fgenesh_masked-scaff_9597_2-abinit-gene-0.120-mRNA-1	B05_00024130_00023813
Cab020576.1	A01_000093230_000094861		fgenesh_masked-scaff_9597_2-abinit-gene-0.127-mRNA-1	B05_00020354_00018738
Cab020575.1	A01_000097996_000095110		maker-scaff_9597_2-fgenesh-gene-0.259-mRNA-1	B05_00017579_00017862
Cab020574.1	A01_000100108_000098057		maker-scaff_9597_2-fgenesh-gene-0.258-mRNA-1	B05_00013677_00014472
Cab020573.1	A01_000105326_000101322		maker-scaff_11015_1-augustus-gene-0.709-mRNA-1	B02_51037485_51038060
Cab020570.1	A01_000119528_000116614		maker-scaff_9597_3-augustus-gene-0.238-mRNA-1	B05_00097446_00097097
Cab020569.1	A01_000126831_000129775		maker-scaff_9597_3-fgenesh-gene-0.213-mRNA-1	B05_00105526_00105941
Cab020568.1	A01_000135472_000131405		fgenesh_masked-scaff_9597_3-abinit-gene-0.156-mRNA-1	B05_00120081_00119541
Cab020567.1	A01_000139039_000143020		fgenesh_masked-scaff_9597_3-abinit-gene-0.85-mRNA-1	B05_00127373_00127584
Cab020565.1	A01_000146829_000145011		maker-scaff_9597_3-augustus-gene-0.236-mRNA-2	B05_00130225_00129696
Cab020563.1	A01_000155768_000155126		maker-scaff_9597_3-fgenesh-gene-0.182-mRNA-1	B05_00141951_00141688
Cab020562.1	A01_000158109_000156564		maker-scaff_9597_3-augustus-gene-0.233-mRNA-1	B05_00143895_00142788
Cab020560.1	A01_000162233_000159755		maker-scaff_9597_3-fgenesh-gene-0.180-mRNA-1	B02_10635107_10635562
Cab020559.1	A01_000162361_000163371		maker-scaff_9597_3-fgenesh-gene-0.210-mRNA-1	B05_00149501_00149637
Cab020558.1	A01_000164388_000163736		fgenesh_masked-scaff_9597_3-abinit-gene-0.145-mRNA-1	B05_00151196_00150933
Cab020557.1	A01_000167670_000166905		maker-scaff_9597_3-fgenesh-gene-0.179-mRNA-1	B05_00154211_00153823
Cab020556.1	A01_000168246_000168725		maker-scaff_9597_3-fgenesh-gene-0.209-mRNA-1	B05_00155185_00155352
Cab020555.1	A01_000170440_000170941		maker-scaff_9597_3-augustus-gene-0.253-mRNA-1	B05_00157524_00157922
Cab020554.1	A01_000171955_000171563		fgenesh_masked-scaff_9597_3-abinit-gene-0.127-mRNA-1	B05_00159499_00159110
Cab020553.1	A01_000175822_000180461		maker-scaff_9597_3-fgenesh-gene-0.207-mRNA-1	B05_00166145_00166731
Cab020552.1	A01_000183811_000184155		fgenesh_masked-scaff_9597_3-abinit-gene-0.157-mRNA-1	B05_00168141_00168494
Cab020550.1	A01_000188381_000190655		maker-scaff_9597_3-fgenesh-gene-0.206-mRNA-1	B05_00174652_00174982
Cab020549.1	A01_000195942_000199980		augustus_masked-scaff_9597_3-abinit-gene-0.58-mRNA-1	B05_00186779_00189844
Cab020546.2	A01_000220053_000233705		fgenesh_masked-scaff_9597_3-abinit-gene-0.137-mRNA-1	B05_00205872_00207889
Cab020545.1	A01_000236573_000235062		maker-scaff_9597_3-augustus-gene-0.228-mRNA-1	B05_00241922_00240328
Cab020544.1	A01_000240300_000237136		augustus_masked-scaff_9597_3-abinit-gene-0.52-mRNA-1	B05_00246567_00246265
Cab020543.1	A01_000242423_000244118		maker-scaff_9597_3-augustus-gene-0.249-mRNA-2	B05_00249731_00249926
Cab020534.1	A01_000262069_000260822		maker-scaff_9597_3-augustus-gene-0.226-mRNA-1	B05_00259094_00257851
Cab020532.1	A01_000264344_000269247		maker-scaff_9597_3-augustus-gene-0.248-mRNA-1	B05_00262287_00265247
Cab020531.1	A01_000271580_000274488		maker-scaff_9597_3-fgenesh-gene-0.201-mRNA-1	B05_00268631_00269754
Cab020530.1	A01_000275691_000278395		maker-scaff_9597_3-augustus-gene-0.246-mRNA-1	B05_00271330_00271852
Cab020527.1	A01_000288744_000290939		maker-scaff_9597_3-fgenesh-gene-0.198-mRNA-1	B05_00280480_00280712
Cab020524.1	A01_000318530_000319281		maker-scaff_9597_3-fgenesh-gene-0.196-mRNA-1	B05_00293536_00293842
Cab020523.2	A01_000322161_000320541		maker-scaff_9597_3-augustus-gene-0.224-mRNA-1	B05_00296030_00295657
Cab020522.1	A01_000325196_000323953		fgenesh_masked-scaff_9597_3-abinit-gene-0.99-mRNA-1	B05_00323309_00322443
Cab020521.1	A01_000336323_000334976		fgenesh_masked-scaff_9597_3-abinit-gene-0.149-mRNA-1	B05_00326150_00325926
Cab020520.1	A01_000336618_000337712		augustus_masked-scaff_9597_3-abinit-gene-0.31-mRNA-1	B05_00327542_00328666
Cab020519.1	A01_000347141_000345105		fgenesh_masked-scaff_9597_3-abinit-gene-0.118-mRNA-1	B05_00336314_00336111
Cab020517.1	A01_000361021_000359864		fgenesh_masked-scaff_9597_3-abinit-gene-0.141-mRNA-1	B05_00344024_00343197
Cab020516.1	A01_000369485_000364417		maker-scaff_9597_3-fgenesh-gene-0.171-mRNA-1	B05_00350248_00349437
Cab020515.1	A01_000372915_000373576		augustus_masked-scaff_9597_3-abinit-gene-0.26-mRNA-1	B05_00352612_00352902
Cab020514.4	A01_000377776_000375257		maker-scaff_9597_3-fgenesh-gene-0.170-mRNA-1	B05_00356440_00356096
Cab020513.1	A01_000385572_000383924		maker-scaff_9597_3-fgenesh-gene-0.169-mRNA-1	B05_00361865_00361428
Cab020510.1	A01_000392698_000396815		maker-scaff_9597_3-fgenesh-gene-0.194-mRNA-1	B05_00369785_00370103
Cab020509.1	A01_000400818_000398881		maker-scaff_9597_3-fgenesh-gene-0.168-mRNA-1	B05_00376118_00375828
Cab020508.1	A01_000405602_000403007		maker-scaff_9597_3-augustus-gene-0.218-mRNA-1	B05_00380359_00379948
Cab020507.1	A01_000406533_000408464		maker-scaff_9597_3-fgenesh-gene-0.192-mRNA-1	B05_00383550_00383852
Cab020505.1	A01_000422250_000424689		augustus_masked-scaff_9597_3-abinit-gene-0.13-mRNA-1	B05_00392249_00394594
Cab020504.6	A01_000425818_000428523		maker-scaff_9597_3-fgenesh-gene-0.190-mRNA-1	B05_00399419_00400274
Cab020503.1	A01_000432651_000435128		maker-scaff_9597_3-fgenesh-gene-0.189-mRNA-1	B05_00404954_00405484
Cab020500.2	A01_000445078_000441865		maker-scaff_9597_3-fgenesh-gene-0.165-mRNA-1	B05_00417633_00417139
Cab020499.2	A01_000448272_000445809		maker-scaff_11015_1-fgenesh-gene-0.581-mRNA-1	B02_50818559_50818749
Cab020498.1	A01_000451943_000450183		fgenesh_masked-scaff_9597_3-abinit-gene-0.100-mRNA-1	B05_00427473_00425683
Cab020497.1	A01_000453548_000452855		maker-scaff_9597_3-fgenesh-gene-0.163-mRNA-1	B05_00428586_00428414
Cab047808.1	A01_000454393_000454668		fgenesh_masked-scaff_9597_3-abinit-gene-0.159-mRNA-1	B05_00430132_00430407
Cab020494.1	A01_000458759_000456289		maker-scaff_9597_3-augustus-gene-0.214-mRNA-1	B05_00434521_00434062
Cab020493.1	A01_000461923_000463125		fgenesh_masked-scaff_9597_3-abinit-gene-0.106-mRNA-1	B05_00437294_00438538
Cab020492.1	A01_000471003_000469876		fgenesh_masked-scaff_9472_3-abinit-gene-0.171-mRNA-1	B05_00451903_00451466
Cab020491.1	A01_000474891_000476372		maker-scaff_9472_3-fgenesh-gene-0.393-mRNA-1	B05_00455893_00456548
Cab020489.1	A01_000481367_000481924		maker-scaff_9472_3-fgenesh-gene-0.392-mRNA-1	B05_00462510_00462864
Cab020488.1	A01_000483275_000486280		maker-scaff_9472_3-augustus-gene-0.484-mRNA-1	B05_00476048_00476603
Cab020487.1	A01_000488191_000486405		maker-scaff_9472_3-fgenesh-gene-0.331-mRNA-1	B05_00480876_00480396
Cab020486.1	A01_000490351_000493869		maker-scaff_9472_3-augustus-gene-0.483-mRNA-1	B05_04132720_04130815
Cab020485.1	A01_000495378_000494093		augustus_masked-scaff_9472_3-abinit-gene-0.41-mRNA-1	B05_00492730_00492349
Cab020484.1	A01_000497117_000496045		augustus_masked-scaff_9472_3-abinit-gene-0.40-mRNA-1	B05_00494847_00494128
Cab020482.1	A01_000511346_000508133		maker-scaff_9472_3-augustus-gene-0.432-mRNA-1	B05_00498428_00497925
Cab020481.1	A01_000519805_000522791		maker-scaff_9472_3-augustus-gene-0.482-mRNA-1	B05_00510407_00510588
Cab020480.2	A01_000523383_000527038		maker-scaff_9472_3-fgenesh-gene-0.387-mRNA-1	B05_00514530_00514741
Cab020478.1	A01_000529547_000533201		maker-scaff_9472_3-augustus-gene-0.480-mRNA-1	B05_00522566_00523216
Cab020477.1	A01_000535307_000533558		fgenesh_masked-scaff_9472_3-abinit-gene-0.189-mRNA-1	B05_00524971_00523820
Cab020476.1	A01_000538852_000541968		fgenesh_masked-scaff_9472_3-abinit-gene-0.181-mRNA-1	B02_50774058_50773538
Cab020475.1	A01_000542908_000544288		maker-scaff_9472_3-fgenesh-gene-0.383-mRNA-1	B05_00539484_00539871
Cab020474.1	A01_000553031_000554540		augustus_masked-scaff_9472_3-abinit-gene-0.28-mRNA-1	B05_00545203_00545697
Cab020473.1	A01_000564960_000567110		maker-scaff_9472_3-fgenesh-gene-0.382-mRNA-1	B05_00554759_00555077
Cab020469.1	A01_000592764_000591731		maker-scaff_9472_3-fgenesh-gene-0.326-mRNA-1	B05_00608343_00607891
Cab020468.1	A01_000607123_000608290		maker-scaff_9472_3-fgenesh-gene-0.380-mRNA-1	B05_00622646_00623311
Cab020467.1	A01_000616084_000614025		maker-scaff_9472_3-fgenesh-gene-0.325-mRNA-1	B05_00629877_00628907
Cab020466.1	A01_000626488_000623826		maker-scaff_9472_3-fgenesh-gene-0.324-mRNA-1	B05_00640097_00639155
Cab020465.1	A01_000632882_000629983		maker-scaff_9472_3-fgenesh-gene-0.323-mRNA-1	B05_00645686_00645162
Cab020464.1	A01_000647458_000649800		fgenesh_masked-scaff_9472_3-abinit-gene-0.299-mRNA-1	B05_00660384_00660950
Cab020463.1	A01_000651439_000650009		fgenesh_masked-scaff_9472_3-abinit-gene-0.198-mRNA-1	B05_00662543_00661803
Cab020462.1	A01_000657759_000655303		maker-scaff_9472_3-fgenesh-gene-0.322-mRNA-1	B05_00667526_00666872
Cab020461.1	A01_000659352_000661807		maker-scaff_9472_3-fgenesh-gene-0.378-mRNA-1	B05_00670895_00671348
Cab020460.1	A01_000666357_000664395		fgenesh_masked-scaff_9472_3-abinit-gene-0.208-mRNA-1	B05_00676387_00674795
Cab020459.1	A01_000674763_000676174		maker-scaff_9472_3-fgenesh-gene-0.377-mRNA-1	B05_00682437_00682883
Cab020455.1	A01_000697224_000694690		maker-scaff_9472_3-augustus-gene-0.425-mRNA-1	B05_00698431_00698185
Cab020454.1	A01_000701746_000703348		maker-scaff_9472_3-fgenesh-gene-0.376-mRNA-1	B05_00708991_00709497
Cab020452.1	A01_000710837_000708955		augustus_masked-scaff_9472_3-abinit-gene-0.7-mRNA-1	B05_00713277_00712871
Cab020451.1	A01_000714361_000717135		maker-scaff_9472_3-augustus-gene-0.470-mRNA-1	B05_00717669_00718489
Cab020447.1	A01_000729019_000735102		maker-scaff_9472_3-augustus-gene-0.469-mRNA-1	B05_00724256_00724982
Cab020446.1	A01_000736797_000737751		fgenesh_masked-scaff_9472_3-abinit-gene-0.205-mRNA-1	B05_00731526_00731972
Cab020443.1	A01_000746084_000750567		maker-scaff_9472_3-fgenesh-gene-0.372-mRNA-1	B05_00736340_00736618
Cab020438.1	A01_000772820_000771102		maker-scaff_9472_2-augustus-gene-0.146-mRNA-1	B05_00832865_00834478
Cab020435.1	A01_000795510_000792973		fgenesh_masked-scaff_9472_2-abinit-gene-0.89-mRNA-1	B05_00810230_00811589
Cab020434.1	A01_000804889_000807098		maker-scaff_9472_2-augustus-gene-0.163-mRNA-1	B05_00799530_00798942
Cab020431.1	A01_000822820_000820607		maker-scaff_9472_2-fgenesh-gene-0.110-mRNA-1	B05_00780861_00781083
Cab020430.1	A01_000826343_000826760		augustus_masked-scaff_9472_2-abinit-gene-0.3-mRNA-1	B05_00775729_00775469
Cab020429.7	A01_000830356_000833860		augustus_masked-scaff_9472_2-abinit-gene-0.1-mRNA-1	B05_00772219_00771710
Cab020427.1	A01_000854404_000857346		fgenesh_masked-scaff_9472_1-abinit-gene-0.394-mRNA-1	B05_00841912_00843428
Cab020426.1	A01_000859835_000857778		maker-scaff_9472_1-fgenesh-gene-0.508-mRNA-1	B05_00846817_00846321
Cab020425.1	A01_000865175_000862407		maker-scaff_9472_1-augustus-gene-0.664-mRNA-2	B05_00852222_00851513
Cab020420.2	A01_000906149_000907860		maker-scaff_9472_1-fgenesh-gene-0.418-mRNA-1	B05_00882972_00883452
Cab020419.2	A01_000911103_000909663		fgenesh_masked-scaff_9472_1-abinit-gene-0.306-mRNA-1	B05_00887755_00886667
Cab020417.1	A01_000916583_000914989		maker-scaff_9472_1-fgenesh-gene-0.510-mRNA-1	B05_00895643_00895064
Cab020416.1	A01_000922223_000918722		maker-scaff_9472_1-fgenesh-gene-0.511-mRNA-1	B05_00900207_00899915
Cab020415.1	A01_000926815_000927815		maker-scaff_9472_1-fgenesh-gene-0.420-mRNA-1	B05_00907911_00908534
Cab020414.1	A01_000928958_000931654		maker-scaff_9472_1-augustus-gene-0.584-mRNA-2	B05_00910879_00911483
Cab020413.1	A01_000933479_000935483		maker-scaff_9472_1-fgenesh-gene-0.422-mRNA-1	B05_00924828_00925059
Cab020410.1	A01_000943123_000940763		maker-scaff_9472_1-augustus-gene-0.667-mRNA-1	B05_00935234_00934924
Cab020408.1	A01_000953732_000956263		maker-scaff_9472_1-fgenesh-gene-0.423-mRNA-1	B05_00947729_00948533
Cab020407.1	A01_000956850_000958379		maker-scaff_9472_1-augustus-gene-0.587-mRNA-1	B05_00953767_00953964
Cab020405.1	A01_000962573_000960033		fgenesh_masked-scaff_9472_1-abinit-gene-0.265-mRNA-1	B05_00957603_00954940
Cab020404.1	A01_000966284_000964771		fgenesh_masked-scaff_9472_1-abinit-gene-0.329-mRNA-1	B05_00959961_00959450
Cab020403.1	A01_000967788_000969611		maker-scaff_9472_1-fgenesh-gene-0.425-mRNA-1	B05_00964362_00964558
Cab020402.2	A01_000970352_000973330		maker-scaff_9472_1-augustus-gene-0.589-mRNA-1	B05_00968493_00969034
Cab020398.1	A01_000987731_000989037		fgenesh_masked-scaff_9472_1-abinit-gene-0.381-mRNA-1	B05_00984849_00985138
Cab020395.1	A01_001024518_001000337		maker-scaff_9472_1-augustus-gene-0.672-mRNA-1	B05_01008516_01007446
Cab020394.1	A01_001031495_001036787		fgenesh_masked-scaff_9472_1-abinit-gene-0.347-mRNA-1	B05_01023805_01024176
Cab020393.2	A01_001039870_001042171		maker-scaff_9472_1-fgenesh-gene-0.432-mRNA-1	B05_01028820_01029046
Cab020392.1	A01_001044006_001042904		maker-scaff_9472_1-fgenesh-gene-0.521-mRNA-1	B05_01033369_01032838
Cab020391.1	A01_001049223_001047518		fgenesh_masked-scaff_9472_1-abinit-gene-0.330-mRNA-1	B05_01037303_01036206
Cab020387.1	A01_001054786_001052724		maker-scaff_9472_1-fgenesh-gene-0.522-mRNA-1	B05_01040181_01039579
Cab020386.1	A01_001057303_001059150		maker-scaff_9472_1-fgenesh-gene-0.434-mRNA-1	B05_01044257_01044936
Cab020385.1	A01_001060046_001061431		fgenesh_masked-scaff_9472_1-abinit-gene-0.407-mRNA-1	B05_01046424_01047812
Cab020381.1	A01_001076975_001080794		maker-scaff_9472_1-augustus-gene-0.598-mRNA-1	B05_01064525_01064852
Cab020380.1	A01_001082986_001085744		maker-scaff_9472_1-fgenesh-gene-0.436-mRNA-1	B03_05802154_05801943
Cab020379.1	A01_001087205_001085801		maker-scaff_9410_1-augustus-gene-5.598-mRNA-2	B03_05801637_05801758
Cab020378.1	A01_001088947_001087484		maker-scaff_9472_1-augustus-gene-0.676-mRNA-2	B05_01074241_01072794
Cab020373.2	A01_001103341_001106814		augustus_masked-scaff_9472_1-abinit-gene-0.51-mRNA-1	B05_01090222_01091776
Cab020372.1	A01_001117263_001120649		maker-scaff_9472_1-fgenesh-gene-0.441-mRNA-1	B05_01098606_01098910
Cab020371.1	A01_001124245_001125399		maker-scaff_9472_1-augustus-gene-0.603-mRNA-1	B05_01103898_01104262
Cab020370.1	A01_001128100_001130788		maker-scaff_9472_1-augustus-gene-0.604-mRNA-1	B05_01106015_01106667
Cab020366.1	A01_001151239_001154483		maker-scaff_9472_1-fgenesh-gene-0.446-mRNA-1	B05_01138556_01138843
Cab020365.4	A01_001161529_001164756		maker-scaff_9472_1-augustus-gene-0.607-mRNA-1	B05_01145018_01148031
Cab020364.1	A01_001168102_001168476		fgenesh_masked-scaff_9472_1-abinit-gene-0.247-mRNA-1	B05_01150999_01151370
Cab020363.1	A01_001170469_001169034		maker-scaff_9472_1-fgenesh-gene-0.527-mRNA-1	B05_01153650_01153234
Cab020361.1	A01_001176846_001182170		maker-scaff_9472_1-fgenesh-gene-0.451-mRNA-1	B05_01167364_01167782
Cab020359.1	A01_001186028_001191448		augustus_masked-scaff_9472_1-abinit-gene-0.66-mRNA-1	B05_01164212_01164403
Cab020358.1	A01_001196482_001193311		maker-scaff_9472_1-augustus-gene-0.679-mRNA-1	B05_01170268_01170101
Cab020357.1	A01_001197357_001200943		maker-scaff_9472_1-fgenesh-gene-0.452-mRNA-1	B05_01174212_01175276
Cab020354.1	A01_001218656_001223583		maker-scaff_9472_1-augustus-gene-0.611-mRNA-1	B05_01195331_01195872
Cab020353.1	A01_001225692_001233377		fgenesh_masked-scaff_9472_1-abinit-gene-0.273-mRNA-1	B05_01200976_01201341
Cab047597.1	A01_001237752_001239072		maker-scaff_9472_1-augustus-gene-0.613-mRNA-1	B05_01211572_01212125
Cab020350.1	A01_001247275_001248301		maker-scaff_9472_1-augustus-gene-0.614-mRNA-1	B05_01220757_01221272
Cab020349.1	A01_001249788_001248852		maker-scaff_9472_1-fgenesh-gene-0.531-mRNA-1	B05_01222581_01222100
Cab020348.1	A01_001255937_001258322		maker-scaff_9472_1-fgenesh-gene-0.458-mRNA-1	B05_01246192_01246813
Cab020347.1	A01_001266129_001261904		maker-scaff_9472_1-augustus-gene-0.682-mRNA-2	B05_01253910_01253400
Cab020345.1	A01_001269183_001273378		maker-scaff_9472_1-fgenesh-gene-0.459-mRNA-1	B05_01258437_01260703
Cab020344.1	A01_001287053_001290655		maker-scaff_9472_1-fgenesh-gene-0.460-mRNA-1	B05_01271564_01272241
Cab020342.1	A01_001301436_001306300		maker-scaff_9410_1-augustus-gene-5.656-mRNA-1	B03_05692251_05690951
Cab020341.1	A01_001309259_001306979		maker-scaff_9472_1-fgenesh-gene-0.534-mRNA-1	B05_01278836_01278396
Cab020340.2	A01_001309741_001313154		maker-scaff_9472_1-augustus-gene-0.618-mRNA-1	B05_01280893_01282737
Cab020339.1	A01_001317346_001317032		fgenesh_masked-scaff_9472_1-abinit-gene-0.339-mRNA-1	B05_01288874_01288560
Cab020338.1	A01_001324681_001322963		maker-scaff_9472_1-fgenesh-gene-0.535-mRNA-1	B05_01295855_01295130
Cab020337.1	A01_001325631_001327521		maker-scaff_9472_1-fgenesh-gene-0.462-mRNA-1	B05_01297094_01297483
Cab020336.12	A01_001329305_001348091		maker-scaff_9472_1-augustus-gene-0.620-mRNA-1	B05_01311625_01312926
Cab020335.1	A01_001366995_001368494		maker-scaff_9472_1-fgenesh-gene-0.467-mRNA-1	B02_50248518_50248344
Cab020334.2	A01_001370460_001368930		maker-scaff_9472_1-fgenesh-gene-0.538-mRNA-1	B05_01343635_01343075
Cab020332.1	A01_001384534_001383002		augustus_masked-scaff_9472_1-abinit-gene-0.102-mRNA-1	B05_01356470_01355747
Cab020331.1	A01_001400027_001396471		maker-scaff_9472_1-fgenesh-gene-0.539-mRNA-1	B05_01363204_01362686
Cab020330.2	A01_001403471_001400991		fgenesh_masked-scaff_9472_1-abinit-gene-0.303-mRNA-1	B05_01367899_01367574
Cab020329.4	A01_001409751_001406877		maker-scaff_9472_1-fgenesh-gene-0.541-mRNA-1	B05_01372712_01372502
Cab020328.1	A01_001416225_001421660		maker-scaff_9472_1-augustus-gene-0.627-mRNA-1	B05_01383650_01384131
Cab020325.1	A01_001433231_001431627		augustus_masked-scaff_9472_1-abinit-gene-0.110-mRNA-1	B05_01392295_01392098
Cab020324.1	A01_001438187_001444791		maker-scaff_9472_1-augustus-gene-0.628-mRNA-1	B05_01396443_01399490
Cab020322.1	A01_001460737_001462300		maker-scaff_9472_1-fgenesh-gene-0.475-mRNA-1	B05_01413759_01414028
Cab020321.1	A01_001465401_001463258		maker-scaff_9472_1-augustus-gene-0.695-mRNA-1	B05_01415538_01415161
Cab020318.1	A01_001471886_001471044		maker-scaff_9472_1-augustus-gene-0.696-mRNA-1	B05_01426436_01425508
Cab020316.1	A01_001479881_001480687		maker-scaff_9472_1-augustus-gene-0.632-mRNA-1	B05_01429065_01429867
Cab020315.1	A01_001483520_001481306		maker-scaff_9472_1-fgenesh-gene-0.547-mRNA-1	B05_01441441_01440972
Cab020314.1	A01_001488422_001486095		maker-scaff_9472_1-augustus-gene-0.698-mRNA-1	B05_01452572_01452332
Cab020312.1	A01_001499747_001497306		fgenesh_masked-scaff_9472_1-abinit-gene-0.404-mRNA-1	B05_01464759_01463356
Cab020311.1	A01_001499862_001501806		maker-scaff_9472_1-fgenesh-gene-0.479-mRNA-1	B05_01465339_01465516
Cab020310.1	A01_001502479_001504113		augustus_masked-scaff_9472_1-abinit-gene-0.134-mRNA-1	B05_01468576_01469337
Cab020309.1	A01_001512006_001509705		maker-scaff_9472_1-fgenesh-gene-0.549-mRNA-1	B05_01471623_01470772
Cab020307.1	A01_001525455_001523258		fgenesh_masked-scaff_9472_1-abinit-gene-0.278-mRNA-1	B05_01480019_01479104
Cab020304.1	A01_001532242_001530210		maker-scaff_9472_1-fgenesh-gene-0.551-mRNA-1	B05_01485180_01484958
Cab020303.1	A01_001532649_001538669		maker-scaff_9472_1-fgenesh-gene-0.481-mRNA-1	B05_01486118_01486797
Cab020302.1	A01_001540754_001539052		maker-scaff_9472_1-augustus-gene-0.702-mRNA-1	B05_01494915_01493986
Cab020300.1	A01_001545654_001544211		augustus_masked-scaff_9472_1-abinit-gene-0.145-mRNA-1	B05_01498845_01497934
Cab020299.1	A01_001555806_001549213		maker-scaff_9472_1-augustus-gene-0.703-mRNA-1	B05_01507579_01506540
Cab020298.1	A01_001559901_001558707		fgenesh_masked-scaff_9472_1-abinit-gene-0.308-mRNA-1	B05_01510829_01510615
Cab020297.1	A01_001560168_001562351		maker-scaff_9472_1-augustus-gene-0.638-mRNA-2	B05_01512229_01512399
Cab020296.1	A01_001563933_001562647		maker-scaff_9472_1-fgenesh-gene-0.557-mRNA-1	B05_01516203_01515726
Cab020293.1	A01_001578720_001576103		maker-scaff_9472_1-fgenesh-gene-0.558-mRNA-1	B05_01521779_01521060
Cab020292.1	A01_001582704_001585674		maker-scaff_9472_1-fgenesh-gene-0.484-mRNA-1	B05_01532113_01533055
Cab020291.1	A01_001590975_001586538		maker-scaff_9472_1-fgenesh-gene-0.559-mRNA-1	B05_01537292_01536375
Cab020290.1	A01_001592450_001594794		maker-scaff_9472_1-fgenesh-gene-0.485-mRNA-1	B05_01540464_01540987
Cab020289.1	A01_001595358_001596185		augustus_masked-scaff_9472_1-abinit-gene-0.156-mRNA-1	B05_01542850_01543677
Cab020288.1	A01_001602867_001608133		maker-scaff_9472_1-fgenesh-gene-0.486-mRNA-1	B05_01551685_01552719
Cab020287.4	A01_001610415_001613722		maker-scaff_9472_1-fgenesh-gene-0.487-mRNA-1	B05_01554866_01555389
Cab020286.1	A01_001625718_001628431		maker-scaff_9472_1-fgenesh-gene-0.488-mRNA-1	B05_01569261_01570692
Cab020284.1	A01_001635390_001638126		fgenesh_masked-scaff_9472_1-abinit-gene-0.241-mRNA-1	B05_01574362_01574716
Cab020279.1	A01_001668436_001667134		fgenesh_masked-scaff_9472_1-abinit-gene-0.350-mRNA-1	B05_01582703_01582266
Cab020274.3	A01_001683010_001685621		maker-scaff_9472_1-augustus-gene-0.647-mRNA-1	B05_01594779_01596539
Cab020273.1	A01_001693208_001694407		maker-scaff_9472_1-fgenesh-gene-0.494-mRNA-1	B05_01601057_01602059
Cab020271.1	A01_001699462_001697583		maker-scaff_9472_1-fgenesh-gene-0.563-mRNA-1	B05_01604969_01604671
Cab020270.1	A01_001709132_001711915		maker-scaff_9472_1-fgenesh-gene-0.495-mRNA-1	B05_01640886_01641754
Cab020269.1	A01_001716092_001714131		maker-scaff_9472_1-fgenesh-gene-0.564-mRNA-1	B05_01643630_01642831
Cab020268.1	A01_001720500_001719227		maker-scaff_9472_1-fgenesh-gene-0.565-mRNA-1	B05_01648609_01648121
Cab020267.1	A01_001729799_001730741		maker-scaff_9472_1-augustus-gene-0.650-mRNA-1	B05_01657294_01657686
Cab020266.1	A01_001734322_001733627		fgenesh_masked-scaff_9472_1-abinit-gene-0.393-mRNA-1	B05_01660399_01659578
Cab020265.2	A01_001755216_001749686		fgenesh_masked-scaff_9472_1-abinit-gene-0.408-mRNA-1	B05_01667839_01667440
Cab020264.2	A01_001759096_001757532		maker-scaff_9472_1-fgenesh-gene-0.566-mRNA-1	B05_01671073_01670916
Cab020262.1	A01_001770404_001771777		maker-scaff_9472_1-fgenesh-gene-0.497-mRNA-1	B05_01680748_01681336
Cab020261.1	A01_001774191_001773205		maker-scaff_9472_1-fgenesh-gene-0.567-mRNA-1	B05_01684628_01684363
Cab020260.1	A01_001779248_001777437		maker-scaff_9472_1-augustus-gene-0.716-mRNA-1	B05_01690029_01689842
Cab020259.3	A01_001784685_001787571		maker-scaff_9472_1-fgenesh-gene-0.498-mRNA-1	B05_01696891_01697743
Cab020256.1	A01_001795836_001803830		maker-scaff_9472_1-fgenesh-gene-0.499-mRNA-1	B05_01706962_01708460
Cab020254.1	A01_001807410_001806669		fgenesh_masked-scaff_9472_1-abinit-gene-0.216-mRNA-1	B05_01714074_01713559
Cab020253.1	A01_001811035_001812962		maker-scaff_9472_1-fgenesh-gene-0.500-mRNA-1	B05_01718434_01718993
Cab020251.1	A01_001815306_001822100		fgenesh_masked-scaff_9472_1-abinit-gene-0.396-mRNA-1	B05_01722380_01723129
Cab020250.2	A01_001822892_001822578		fgenesh_masked-scaff_9472_1-abinit-gene-0.410-mRNA-1	B05_01728053_01727739
Cab020249.2	A01_001825389_001824913		fgenesh_masked-scaff_9472_1-abinit-gene-0.346-mRNA-1	B05_01730741_01730457
Cab020248.1	A01_001827640_001827323		fgenesh_masked-scaff_9472_1-abinit-gene-0.415-mRNA-1	B05_01739409_01739092
Cab020247.1	A01_001832345_001832031		fgenesh_masked-scaff_9472_1-abinit-gene-0.302-mRNA-1	B05_01758674_01758360
Cab020246.1	A01_001844013_001844873		fgenesh_masked-scaff_11127_1-abinit-gene-0.44-mRNA-1	B05_02309042_02309365
Cab020244.1	A01_001851739_001850709		fgenesh_masked-scaff_11127_1-abinit-gene-0.52-mRNA-1	B05_02315209_02314760
Cab020242.1	A01_001854549_001856216		maker-scaff_11127_1-augustus-gene-0.124-mRNA-1	B05_02316635_02318276
Cab020241.1	A01_001856640_001857723		fgenesh_masked-scaff_11015_1-abinit-gene-1.433-mRNA-1	B02_49974599_49974258
Cab020238.1	A01_001872770_001888879		maker-scaff_11127_1-augustus-gene-0.125-mRNA-1	B05_02338240_02339399
Cab020235.1	A01_001893829_001892133		maker-scaff_11127_1-fgenesh-gene-0.105-mRNA-1	B05_02349330_02348778
Cab020234.1	A01_001903140_001900657		maker-scaff_11127_1-fgenesh-gene-0.107-mRNA-1	B05_02360357_02360161
Cab020233.1	A01_001907760_001904377		augustus_masked-scaff_11127_1-abinit-gene-0.12-mRNA-1	B05_02363009_02362858
Cab020232.1	A01_001908525_001909995		augustus_masked-scaff_11127_1-abinit-gene-0.14-mRNA-1	B05_02378634_02379281
Cab020231.1	A01_001910422_001912786		maker-scaff_11127_1-fgenesh-gene-0.95-mRNA-1	B05_02380452_02380702
Cab020230.1	A01_001916207_001913540		fgenesh_masked-scaff_11127_1-abinit-gene-0.46-mRNA-1	B05_02383333_02383212
Cab020229.1	A01_001922509_001921119		maker-scaff_11127_1-augustus-gene-0.141-mRNA-1	B05_02392096_02391607
Cab020227.1	A01_001931342_001934076		augustus_masked-scaff_11127_1-abinit-gene-0.18-mRNA-1	B05_02400629_02401136
Cab020226.1	A01_001941631_001940999		fgenesh_masked-scaff_11127_1-abinit-gene-0.51-mRNA-1	B05_02405771_02405157
Cab020224.1	A01_001949739_001948106		maker-scaff_11127_1-fgenesh-gene-0.110-mRNA-1	B05_02409443_02409204
Cab020223.1	A01_001952612_001950436		maker-scaff_11127_1-fgenesh-gene-0.111-mRNA-1	B05_02412597_02412281
Cab020221.1	A01_001958091_001964708		maker-scaff_11127_1-fgenesh-gene-0.98-mRNA-1	B05_02420979_02421283
Cab020220.1	A01_001965682_001970772		maker-scaff_11127_1-fgenesh-gene-0.99-mRNA-1	B02_49866277_49865610
Cab020219.1	A01_001971535_001973613		maker-scaff_11127_1-augustus-gene-0.133-mRNA-1	B05_02428350_02428774
Cab020218.1	A01_001979012_001973952		maker-scaff_11127_1-fgenesh-gene-0.112-mRNA-1	B05_02433317_02433056
Cab020217.1	A01_001982215_001979419		maker-scaff_11127_1-augustus-gene-0.146-mRNA-1	B05_02438554_02437811
Cab020212.1	A01_001999652_001998864		fgenesh_masked-scaff_11127_1-abinit-gene-0.56-mRNA-1	B05_02451595_02450762
Cab020209.1	A01_002011245_002008943		maker-scaff_11127_1-fgenesh-gene-0.116-mRNA-1	B05_02462939_02461942
Cab020207.1	A01_002019605_002016848		fgenesh_masked-scaff_11127_1-abinit-gene-0.49-mRNA-1	B05_02468684_02467985
Cab020206.1	A01_002023699_002021981		maker-scaff_11127_1-fgenesh-gene-0.118-mRNA-1	B05_02473143_02472940
Cab020205.1	A01_002024566_002026832		maker-scaff_11127_1-augustus-gene-0.135-mRNA-1	B05_02473811_02474086
Cab020204.1	A01_002027626_002028958		augustus_masked-scaff_11127_1-abinit-gene-0.35-mRNA-1	B05_02476860_02477909
Cab020203.4	A01_002034114_002029270		maker-scaff_11127_1-fgenesh-gene-0.119-mRNA-1	B05_02482787_02481635
Cab020201.2	A01_002041318_002037405		fgenesh_masked-scaff_11127_1-abinit-gene-0.82-mRNA-1	B05_02494768_02493748
Cab020200.1	A01_002041611_002043061		maker-scaff_11127_1-fgenesh-gene-0.103-mRNA-1	B05_02496770_02497056
Cab020199.1	A01_002043333_002046984		maker-scaff_11127_1-augustus-gene-0.137-mRNA-1	B05_02498885_02499074
Cab020198.1	A01_002056292_002051897		fgenesh_masked-scaff_11127_1-abinit-gene-0.70-mRNA-1	B05_02505252_02504384
Cab020197.1	A01_002061250_002059856		fgenesh_masked-scaff_11127_1-abinit-gene-0.85-mRNA-1	B05_02510714_02509320
Cab020196.1	A01_002062941_002062363		maker-scaff_9499_1-fgenesh-gene-3.438-mRNA-1	B04_19627096_19627268
Cab020195.1	A01_002068667_002065825		maker-scaff_9749_1-fgenesh-gene-0.562-mRNA-1	B05_02522908_02522653
Cab020191.1	A01_002079614_002083078		maker-scaff_9749_1-fgenesh-gene-0.469-mRNA-1	B05_02530045_02531743
Cab020190.1	A01_002083494_002086781		maker-scaff_9749_1-fgenesh-gene-0.470-mRNA-1	B05_02533015_02533613
Cab020189.3	A01_002088539_002091738		maker-scaff_9749_1-fgenesh-gene-0.471-mRNA-1	B02_49806629_49805382
Cab020188.1	A01_002098704_002100217		maker-scaff_9749_1-augustus-gene-0.657-mRNA-2	B05_02546555_02547088
Cab020186.1	A01_002118197_002116830		maker-scaff_9749_1-augustus-gene-0.738-mRNA-1	B05_02555733_02555426
Cab020185.1	A01_002124537_002119091		maker-scaff_9749_1-augustus-gene-0.739-mRNA-1	B05_02558180_02557840
Cab020184.2	A01_002125719_002127340		maker-scaff_9749_1-augustus-gene-0.658-mRNA-1	B05_02566000_02567424
Cab020180.1	A01_002140988_002139513		maker-scaff_11015_1-fgenesh-gene-1.579-mRNA-1	B02_49760175_49760388
Cab020179.1	A01_002145135_002141318		maker-scaff_9749_1-fgenesh-gene-0.567-mRNA-1	B05_02574482_02573743
Cab020178.1	A01_002150988_002146414		maker-scaff_9749_1-fgenesh-gene-0.568-mRNA-1	B05_02579805_02579044
Cab020177.1	A01_002157850_002151588		maker-scaff_9749_1-augustus-gene-0.742-mRNA-1	B05_02587410_02586846
Cab020175.3	A01_002163397_002166098		fgenesh_masked-scaff_9749_1-abinit-gene-0.402-mRNA-1	B05_02594906_02595135
Cab020174.1	A01_002172130_002173947		maker-scaff_9749_1-augustus-gene-0.660-mRNA-1	B05_02601763_02601960
Cab020173.1	A01_002174319_002176921		fgenesh_masked-scaff_9749_1-abinit-gene-0.358-mRNA-1	B05_02603695_02605926
Cab020172.1	A01_002181223_002181026		fgenesh_masked-scaff_9749_1-abinit-gene-0.331-mRNA-1	B05_02609314_02609117
Cab020171.1	A01_002186837_002184517		maker-scaff_9749_1-augustus-gene-0.745-mRNA-1	B05_02618398_02618193
Cab020170.1	A01_002190766_002188408		maker-scaff_9749_1-fgenesh-gene-0.573-mRNA-1	B05_02624003_02623703
Cab020168.1	A01_002193885_002192855		maker-scaff_9749_1-fgenesh-gene-0.575-mRNA-1	B05_02626886_02626767
Cab020165.1	A01_002212706_002214293		maker-scaff_9749_1-fgenesh-gene-0.478-mRNA-1	B05_02634245_02634778
Cab020164.1	A01_002224738_002226430		maker-scaff_9749_1-augustus-gene-0.662-mRNA-2	B05_02639963_02640466
Cab020163.1	A01_002228863_002230150		maker-scaff_9749_1-augustus-gene-0.663-mRNA-2	B05_02643888_02644247
Cab020162.2	A01_002232575_002244143		maker-scaff_9749_1-augustus-gene-0.664-mRNA-1	B05_02655371_02655649
Cab020161.1	A01_002248468_002253513		fgenesh_masked-scaff_9749_1-abinit-gene-0.307-mRNA-1	B05_02663410_02663712
Cab020159.1	A01_002256682_002260055		maker-scaff_9749_1-fgenesh-gene-0.484-mRNA-1	B05_02666406_02666767
Cab020158.2	A01_002264274_002262110		fgenesh_masked-scaff_9749_1-abinit-gene-0.258-mRNA-1	B05_02673783_02672464
Cab020157.1	A01_002266054_002265536		maker-scaff_9749_1-augustus-gene-0.748-mRNA-1	B05_02682540_02681979
Cab020154.2	A01_002273045_002276294		maker-scaff_9749_1-fgenesh-gene-0.485-mRNA-1	B05_02694875_02695139
Cab020153.3	A01_002277397_002282007		fgenesh_masked-scaff_9749_1-abinit-gene-0.249-mRNA-1	B05_02699340_02699663
Cab020151.1	A01_002289719_002284885		fgenesh_masked-scaff_9749_1-abinit-gene-0.382-mRNA-1	B05_02708092_02707693
Cab020150.1	A01_002291471_002293125		maker-scaff_9749_1-augustus-gene-0.671-mRNA-2	B05_02709693_02709885
Cab020149.1	A01_002298743_002293461		maker-scaff_9749_1-fgenesh-gene-0.578-mRNA-1	B05_02711692_02711221
Cab020148.1	A01_002299490_002299942		maker-scaff_9410_1-fgenesh-gene-3.476-mRNA-1	B03_03706762_03707010
Cab020147.1	A01_002309643_002300379		augustus_masked-scaff_9749_1-abinit-gene-0.54-mRNA-1	B05_02739284_02739101
Cab020146.1	A01_002310664_002314161		maker-scaff_9749_1-fgenesh-gene-0.490-mRNA-1	B05_02742953_02743492
Cab020145.1	A01_002319266_002314755		maker-scaff_9749_1-augustus-gene-0.754-mRNA-1	B05_02748866_02748455
Cab020144.1	A01_002324083_002321053		maker-scaff_9749_1-fgenesh-gene-0.583-mRNA-1	B05_02761553_02761081
Cab020143.1	A01_002326017_002329440		maker-scaff_9749_1-augustus-gene-0.674-mRNA-1	B05_02762705_02764131
Cab020141.1	A01_002332178_002334191		maker-scaff_9749_1-augustus-gene-0.675-mRNA-1	B05_02770522_02771028
Cab020137.1	A01_002351449_002354957		maker-scaff_9749_1-fgenesh-gene-0.494-mRNA-1	B05_02789177_02789443
Cab020135.2	A01_002362900_002365768		maker-scaff_9749_1-fgenesh-gene-0.496-mRNA-1	B05_02802728_02803126
Cab020134.1	A01_002367938_002366337		maker-scaff_9749_1-fgenesh-gene-0.585-mRNA-1	B05_02804458_02804078
Cab047580.1	A01_002367976_002367214		fgenesh_masked-scaff_9410_1-abinit-gene-3.361-mRNA-1	B03_03729275_03728928
Cab020133.1	A01_002370942_002369621		maker-scaff_9749_1-fgenesh-gene-0.586-mRNA-1	B05_02809073_02808275
Cab020132.1	A01_002379972_002377658		maker-scaff_9749_1-augustus-gene-0.759-mRNA-1	B05_02815058_02813317
Cab020130.1	A01_002384521_002386511		maker-scaff_9749_1-fgenesh-gene-0.498-mRNA-1	B05_02819376_02819754
Cab020129.1	A01_002388200_002391512		maker-scaff_9749_1-fgenesh-gene-0.499-mRNA-1	B05_02823331_02823975
Cab020127.1	A01_002399796_002402119		maker-scaff_9749_1-augustus-gene-0.684-mRNA-1	B05_02836421_02837002
Cab020125.4	A01_002405714_002413163		maker-scaff_9749_1-fgenesh-gene-0.503-mRNA-1	B05_02846017_02847460
Cab020124.1	A01_002417200_002424939		fgenesh_masked-scaff_9749_1-abinit-gene-0.450-mRNA-1	B05_02857859_02858312
Cab020122.1	A01_002427527_002439984		augustus_masked-scaff_9749_1-abinit-gene-0.88-mRNA-1	B05_02880691_02880912
Cab020121.1	A01_002443351_002441180		maker-scaff_9749_1-fgenesh-gene-0.590-mRNA-1	B05_02887884_02887560
Cab020120.1	A01_002443636_002446602		augustus_masked-scaff_9749_1-abinit-gene-0.90-mRNA-1	B05_02888362_02890259
Cab020119.1	A01_002447939_002446713		fgenesh_masked-scaff_9749_1-abinit-gene-0.336-mRNA-1	B05_02892695_02891463
Cab020118.1	A01_002452257_002457931		maker-scaff_9749_1-fgenesh-gene-0.508-mRNA-1	B05_02899761_02900114
Cab020114.1	A01_002464143_002464328		maker-scaff_9749_1-augustus-gene-0.691-mRNA-1	B05_02903248_02903515
Cab020113.1	A01_002466742_002464974		maker-scaff_9749_1-fgenesh-gene-0.591-mRNA-1	B05_02907686_02907302
Cab020112.1	A01_002467766_002469703		maker-scaff_9749_1-fgenesh-gene-0.510-mRNA-1	B05_02909652_02909850
Cab020111.2	A01_002476103_002479759		maker-scaff_9749_1-fgenesh-gene-0.511-mRNA-1	B05_02913119_02914142
Cab020110.1	A01_002480996_002484485		maker-scaff_9749_1-fgenesh-gene-0.512-mRNA-1	B05_02917191_02917526
Cab020109.1	A01_002485156_002484697		fgenesh_masked-scaff_9749_1-abinit-gene-0.453-mRNA-1	B05_02919223_02919129
Cab020108.1	A01_002485926_002490196		maker-scaff_9749_1-augustus-gene-0.694-mRNA-1	B05_02922548_02922844
Cab020105.1	A01_002497142_002494149		maker-scaff_9749_1-fgenesh-gene-0.592-mRNA-1	B05_02927889_02927636
Cab020104.1	A01_002502245_002498643		maker-scaff_9749_1-augustus-gene-0.764-mRNA-1	B05_02933317_02933091
Cab020101.1	A01_002513715_002514596		fgenesh_masked-scaff_9749_1-abinit-gene-0.339-mRNA-1	B05_02947343_02947777
Cab020100.1	A01_002520153_002517514		maker-scaff_9749_1-fgenesh-gene-0.594-mRNA-1	B05_02952973_02951936
Cab020099.1	A01_002521164_002523366		maker-scaff_9749_1-augustus-gene-0.696-mRNA-1	B05_02955600_02956259
Cab020098.2	A01_002525222_002530974		maker-scaff_9749_1-fgenesh-gene-0.516-mRNA-1	B05_02964335_02965562
Cab020096.1	A01_002536984_002538662		maker-scaff_9749_1-augustus-gene-0.698-mRNA-1	B05_02975613_02976445
Cab020090.1	A01_002558063_002560412		maker-scaff_9749_1-augustus-gene-0.700-mRNA-1	B05_02983927_02984138
Cab020088.1	A01_002564142_002571007		maker-scaff_9749_1-fgenesh-gene-0.520-mRNA-1	B05_02988079_02988886
Cab020087.1	A01_002575533_002571814		maker-scaff_9749_1-augustus-gene-0.768-mRNA-1	B05_02999411_02999008
Cab020086.1	A01_002576081_002578135		fgenesh_masked-scaff_9749_1-abinit-gene-0.273-mRNA-1	B05_03000886_03001095
Cab020085.1	A01_002581880_002580745		maker-scaff_9749_1-fgenesh-gene-0.598-mRNA-1	B05_03005556_03004842
Cab020084.1	A01_002589719_002595125		fgenesh_masked-scaff_9749_1-abinit-gene-0.355-mRNA-1	B05_03016072_03016486
Cab020083.1	A01_002598216_002597353		fgenesh_masked-scaff_9749_1-abinit-gene-0.278-mRNA-1	B05_03018893_03018408
Cab020081.1	A01_002608038_002608604		augustus_masked-scaff_9749_1-abinit-gene-0.121-mRNA-1	B05_03022686_03023270
Cab020079.1	A01_002618642_002621578		augustus_masked-scaff_9749_1-abinit-gene-0.123-mRNA-1	B05_03033016_03033278
Cab020078.1	A01_002624043_002621985		fgenesh_masked-scaff_9749_1-abinit-gene-0.451-mRNA-1	B05_03035662_03035510
Cab020077.1	A01_002624872_002634290		maker-scaff_9749_1-fgenesh-gene-0.523-mRNA-1	B05_03038297_03040071
Cab020076.1	A01_002638153_002634618		maker-scaff_9749_1-fgenesh-gene-0.601-mRNA-1	B05_03049810_03049045
Cab020073.1	A01_002657785_002654082		maker-scaff_9749_1-augustus-gene-0.773-mRNA-1	B05_03074935_03074563
Cab020070.1	A01_002672908_002670725		maker-scaff_9749_1-fgenesh-gene-0.604-mRNA-1	B05_03082105_03081149
Cab020069.1	A01_002677492_002673445		maker-scaff_9749_1-fgenesh-gene-0.605-mRNA-1	B05_03084749_03084300
Cab020067.1	A01_002684687_002685859		fgenesh_masked-scaff_9749_1-abinit-gene-0.259-mRNA-1	B05_03089774_03090203
Cab020066.3	A01_002691207_002686328		maker-scaff_9749_1-fgenesh-gene-0.606-mRNA-1	B05_03093526_03092041
Cab020064.3	A01_002706216_002703112		maker-scaff_9749_1-fgenesh-gene-0.609-mRNA-1	B05_03108127_03107245
Cab020063.1	A01_002719139_002707248		maker-scaff_9749_1-fgenesh-gene-0.610-mRNA-1	B05_03113059_03111971
Cab020062.1	A01_002721317_002719478		maker-scaff_9749_1-fgenesh-gene-0.611-mRNA-1	B05_03120814_03120667
Cab020061.1	A01_002721509_002723562		maker-scaff_9749_1-fgenesh-gene-0.525-mRNA-1	B05_03122658_03123298
Cab020060.1	A01_002724114_002727355		maker-scaff_9749_1-augustus-gene-0.707-mRNA-1	B05_03124308_03124899
Cab020058.1	A01_002734398_002731766		maker-scaff_9749_1-augustus-gene-0.780-mRNA-1	B05_03133541_03133386
Cab020057.1	A01_002736362_002740056		maker-scaff_9749_1-augustus-gene-0.708-mRNA-1	B05_03136913_03137230
Cab020056.1	A01_002748878_002740609		maker-scaff_9749_1-augustus-gene-0.781-mRNA-1	B05_03147713_03146863
Cab020055.1	A01_002752946_002749812		maker-scaff_9749_1-augustus-gene-0.782-mRNA-1	B05_03150897_03149995
Cab020054.1	A01_002758919_002753964		fgenesh_masked-scaff_9749_1-abinit-gene-0.454-mRNA-1	B05_03157616_03155422
Cab020051.1	A01_002790102_002792222		maker-scaff_9749_1-augustus-gene-0.709-mRNA-1	B05_03162098_03162466
Cab020050.1	A01_002798416_002792586		maker-scaff_9749_1-fgenesh-gene-0.616-mRNA-1	B05_03166551_03165904
Cab020049.1	A01_002799690_002801593		maker-scaff_9749_1-augustus-gene-0.710-mRNA-1	B05_03171290_03171524
Cab020048.1	A01_002804805_002802774		maker-scaff_9749_1-fgenesh-gene-0.618-mRNA-1	B05_03174127_03173954
Cab020046.1	A01_002822130_002820208		maker-scaff_9749_1-fgenesh-gene-0.620-mRNA-1	B05_03191293_03190632
Cab020045.1	A01_002836654_002834375		maker-scaff_9749_1-fgenesh-gene-0.621-mRNA-1	B05_03200950_03200027
Cab020044.1	A01_002837216_002838763		maker-scaff_9749_1-fgenesh-gene-0.533-mRNA-1	B05_03202990_03203169
Cab020043.1	A01_002839498_002845719		maker-scaff_9749_1-augustus-gene-0.714-mRNA-1	B05_03209847_03210186
Cab020042.1	A01_002850205_002846361		maker-scaff_9749_1-augustus-gene-0.790-mRNA-1	B05_03212401_03211828
Cab020039.1	A01_002860627_002863449		maker-scaff_9749_1-fgenesh-gene-0.537-mRNA-1	B05_03223058_03223584
Cab020036.1	A01_002875208_002872890		maker-scaff_9749_1-augustus-gene-0.791-mRNA-1	B05_03225732_03224091
Cab020035.1	A01_002875810_002880264		fgenesh_masked-scaff_9749_1-abinit-gene-0.456-mRNA-1	B05_03237626_03238594
Cab020033.1	A01_002907119_002905035		maker-scaff_9749_1-fgenesh-gene-0.628-mRNA-1	B05_03263178_03262720
Cab020027.1	A01_002929727_002928152		maker-scaff_9749_1-fgenesh-gene-0.633-mRNA-1	B05_03305887_03305406
Cab020026.1	A01_002931229_002932350		fgenesh_masked-scaff_9749_1-abinit-gene-0.380-mRNA-1	B05_03309573_03310763
Cab020024.1	A01_002938769_002935784		fgenesh_masked-scaff_9749_1-abinit-gene-0.329-mRNA-1	B05_03313671_03311761
Cab020023.3	A01_002941609_002940373		maker-scaff_9749_1-fgenesh-gene-0.634-mRNA-1	B05_03316412_03316129
Cab020021.1	A01_002948819_002949920		augustus_masked-scaff_9749_1-abinit-gene-0.193-mRNA-1	B05_03326673_03326964
Cab020020.1	A01_002952221_002950171		maker-scaff_9749_1-fgenesh-gene-0.636-mRNA-1	B05_03328173_03327247
Cab020019.1	A01_002955023_002953499		maker-scaff_9749_1-fgenesh-gene-0.637-mRNA-1	B05_03331867_03331368
Cab020018.1	A01_002958705_002955863		fgenesh_masked-scaff_9749_1-abinit-gene-0.263-mRNA-1	B05_03334631_03332388
Cab020017.1	A01_002959908_002964624		maker-scaff_9749_1-fgenesh-gene-0.542-mRNA-1	B05_03336095_03336363
Cab020016.1	A01_002968744_002964951		fgenesh_masked-scaff_9749_1-abinit-gene-0.387-mRNA-1	B05_03344011_03343209
Cab020014.1	A01_002976713_002978950		maker-scaff_9749_1-augustus-gene-0.725-mRNA-1	B05_03359716_03359906
Cab020009.1	A01_002995481_002992823		maker-scaff_9749_1-fgenesh-gene-0.640-mRNA-1	B05_03371739_03371355
Cab020008.1	A01_003000197_002995912		maker-scaff_9749_1-augustus-gene-0.808-mRNA-1	B02_41020552_41021425
Cab020007.1	A01_003003891_003000834		maker-scaff_9749_1-fgenesh-gene-0.643-mRNA-1	B05_03381391_03380873
Cab020006.1	A01_003007327_003005154		augustus_masked-scaff_9749_1-abinit-gene-0.211-mRNA-1	B05_03384412_03384041
Cab020005.1	A01_003010546_003009935		fgenesh_masked-scaff_9749_1-abinit-gene-0.405-mRNA-1	B05_03388608_03388084
Cab020002.1	A01_003029161_003031987		fgenesh_masked-scaff_9749_1-abinit-gene-0.302-mRNA-1	B05_03399302_03399568
Cab020001.1	A01_003037071_003035097		maker-scaff_9749_1-fgenesh-gene-0.645-mRNA-1	B05_03404139_03403848
Cab019996.1	A01_003073852_003076302		maker-scaff_9749_1-fgenesh-gene-0.552-mRNA-1	B05_03421161_03422061
Cab019995.1	A01_003080728_003085879		augustus_masked-scaff_9749_1-abinit-gene-0.222-mRNA-1	B05_03427775_03428722
Cab019987.1	A01_003111452_003110431		maker-scaff_9749_1-fgenesh-gene-0.646-mRNA-1	B05_03443402_03443064
Cab019986.1	A01_003111911_003112213		fgenesh_masked-scaff_9749_1-abinit-gene-0.359-mRNA-1	B05_03444352_03444654
Cab019985.1	A01_003119306_003123690		fgenesh_masked-scaff_11015_1-abinit-gene-1.387-mRNA-1	B02_49252372_49251278
Cab019983.1	A01_003127626_003125244		maker-scaff_9749_1-fgenesh-gene-0.647-mRNA-1	B05_03457420_03457047
Cab019982.1	A01_003135301_003133296		maker-scaff_9749_1-fgenesh-gene-0.648-mRNA-1	B05_03462372_03461813
Cab019981.1	A01_003138706_003136201		fgenesh_masked-scaff_9749_1-abinit-gene-0.400-mRNA-1	B05_03465786_03465266
Cab019980.3	A01_003141611_003143530		maker-scaff_9749_1-augustus-gene-0.733-mRNA-1	B05_03472099_03472304
Cab019979.1	A01_003148934_003148434		augustus_masked-scaff_9749_1-abinit-gene-0.235-mRNA-1	B05_03476755_03476415
Cab019977.1	A01_003160240_003161530		fgenesh_masked-scaff_9410_1-abinit-gene-3.312-mRNA-1	B03_04135241_04135524
Cab019976.1	A01_003162347_003165513		maker-scaff_9749_1-augustus-gene-0.734-mRNA-1	B05_03490452_03490812
Cab019975.1	A01_003173803_003170492		maker-scaff_9749_1-fgenesh-gene-0.651-mRNA-1	B05_03496515_03496156
Cab019974.1	A01_003174282_003176942		maker-scaff_9749_1-augustus-gene-0.735-mRNA-1	B05_03503786_03504294
Cab019970.1	A01_003191539_003186175		maker-scaff_9749_1-augustus-gene-1.653-mRNA-1	B05_03511822_03511028
Cab019968.1	A01_003195842_003199209		fgenesh_masked-scaff_9749_1-abinit-gene-1.354-mRNA-1	B05_03520988_03521714
Cab019967.1	A01_003207664_003200028		augustus_masked-scaff_9749_1-abinit-gene-1.2-mRNA-1	B05_03532781_03527169
Cab019965.1	A01_003217896_003220157		maker-scaff_9749_1-fgenesh-gene-1.448-mRNA-1	B05_03542474_03543144
Cab019964.1	A01_003221666_003224366		fgenesh_masked-scaff_9749_1-abinit-gene-1.280-mRNA-1	B05_03549361_03551391
Cab019963.1	A01_003226901_003224814		maker-scaff_9749_1-fgenesh-gene-1.524-mRNA-1	B05_03554168_03553241
Cab019962.1	A01_003230572_003229143		maker-scaff_9749_1-augustus-gene-0.726-mRNA-1	B05_03364878_03365234
Cab019957.1	A01_003247992_003243945		maker-scaff_9749_1-fgenesh-gene-1.525-mRNA-1	B05_03563526_03561480
Cab019954.1	A01_003260082_003258363		maker-scaff_9749_1-augustus-gene-0.729-mRNA-1	B05_03413169_03413417
Cab019953.1	A01_003261119_003262171		fgenesh_masked-scaff_9749_1-abinit-gene-1.349-mRNA-1	B05_03566695_03567663
Cab019952.1	A01_003265452_003262696		fgenesh_masked-scaff_9749_1-abinit-gene-1.260-mRNA-1	B05_03571006_03569849
Cab019951.1	A01_003269073_003265879		maker-scaff_9749_1-augustus-gene-1.657-mRNA-2	B05_03573215_03572891
Cab019950.1	A01_003270179_003271980		maker-scaff_9749_1-fgenesh-gene-1.451-mRNA-1	B05_03578690_03579230
Cab019948.1	A01_003274023_003272986		maker-scaff_9749_1-fgenesh-gene-1.528-mRNA-1	B05_03581497_03580578
Cab019947.2	A01_003278787_003275101		maker-scaff_9749_1-augustus-gene-1.660-mRNA-1	B05_03605279_03604951
Cab019945.1	A01_003283842_003282037		augustus_masked-scaff_9526_1-abinit-gene-9.127-mRNA-1	B04_09591409_09590555
Cab019942.1	A01_003298853_003298479		fgenesh_masked-scaff_9749_1-abinit-gene-1.390-mRNA-1	B05_03607831_03607460
Cab019941.1	A01_003303624_003302280		fgenesh_masked-scaff_9749_1-abinit-gene-1.375-mRNA-1	B05_03614267_03613933
Cab019940.1	A01_003306267_003304281		maker-scaff_9749_1-augustus-gene-1.662-mRNA-1	B05_03617073_03616737
Cab019938.1	A01_003313171_003309316		maker-scaff_9749_1-augustus-gene-1.663-mRNA-1	B05_03623470_03623308
Cab019937.1	A01_003316674_003315136		maker-scaff_9749_1-fgenesh-gene-1.533-mRNA-1	B05_03626924_03626371
Cab019936.1	A01_003323023_003323589		fgenesh_masked-scaff_9749_1-abinit-gene-1.245-mRNA-1	B05_03632815_03633381
Cab019935.1	A01_003328181_003325827		maker-scaff_9749_1-fgenesh-gene-1.534-mRNA-1	B05_03635501_03635370
Cab019934.1	A01_003331495_003330165		maker-scaff_9749_1-augustus-gene-1.666-mRNA-2	B05_03638137_03637955
Cab019932.1	A01_003339227_003342366		maker-scaff_9749_1-augustus-gene-1.601-mRNA-1	B05_03646183_03646892
Cab019930.1	A01_003353816_003356352		maker-scaff_9749_1-fgenesh-gene-1.455-mRNA-1	B05_03658288_03659306
Cab019929.1	A01_003359279_003356831		maker-scaff_9749_1-fgenesh-gene-1.537-mRNA-1	B05_03666648_03666098
Cab019928.2	A01_003360351_003361669		maker-scaff_9749_1-fgenesh-gene-1.456-mRNA-1	B05_03668621_03669519
Cab019927.1	A01_003364916_003362808		maker-scaff_9749_1-fgenesh-gene-1.538-mRNA-1	B05_03672611_03671505
Cab019926.1	A01_003371326_003372631		maker-scaff_9749_1-fgenesh-gene-1.457-mRNA-1	B05_03683232_03683514
Cab019925.1	A01_003377263_003374715		maker-scaff_11015_1-augustus-gene-2.672-mRNA-1	B02_49069962_49070964
Cab019921.1	A01_003395446_003394907		fgenesh_masked-scaff_9749_1-abinit-gene-1.290-mRNA-1	B05_03717998_03717438
Cab019920.1	A01_003397790_003396721		maker-scaff_9749_1-augustus-gene-1.672-mRNA-1	B05_03719582_03719289
Cab019919.4	A01_003398186_003400030		maker-scaff_9749_1-fgenesh-gene-1.459-mRNA-1	B05_03720803_03721454
Cab019918.1	A01_003409974_003403656		fgenesh_masked-scaff_9749_1-abinit-gene-1.434-mRNA-1	B05_03727500_03726932
Cab019916.1	A01_003418656_003416735		maker-scaff_9749_1-fgenesh-gene-1.546-mRNA-1	B05_03735692_03735495
Cab019915.1	A01_003420511_003422559		maker-scaff_9749_1-augustus-gene-1.607-mRNA-2	B05_03737394_03737930
Cab019913.1	A01_003442355_003440473		fgenesh_masked-scaff_9749_1-abinit-gene-1.388-mRNA-1	B05_03756834_03755512
Cab019908.1	A01_003463029_003465648		maker-scaff_9749_1-fgenesh-gene-1.465-mRNA-1	B05_03785149_03785754
Cab019907.1	A01_003467788_003465964		maker-scaff_9749_1-augustus-gene-1.675-mRNA-2	B05_03787927_03787651
Cab019906.1	A01_003471110_003474631		maker-scaff_9749_1-fgenesh-gene-1.466-mRNA-1	B05_03791233_03792027
Cab019905.1	A01_003475051_003474719		maker-scaff_9749_1-fgenesh-gene-1.548-mRNA-1	B05_03794518_03794205
Cab019904.1	A01_003482427_003484556		maker-scaff_9749_1-fgenesh-gene-1.467-mRNA-1	B05_03799579_03800250
Cab019902.1	A01_003485416_003487662		augustus_masked-scaff_9749_1-abinit-gene-1.71-mRNA-1	B05_03802349_03803286
Cab019901.1	A01_003490693_003488054		fgenesh_masked-scaff_9749_1-abinit-gene-1.259-mRNA-1	B05_03806344_03803678
Cab019900.1	A01_003495278_003492532		maker-scaff_9749_1-augustus-gene-1.676-mRNA-1	B05_03811178_03810178
Cab019895.2	A01_003534486_003536965		maker-scaff_9749_1-augustus-gene-1.614-mRNA-1	B05_03838613_03840187
Cab019884.1	A01_003585844_003589054		fgenesh_masked-scaff_9749_1-abinit-gene-1.293-mRNA-1	B05_03845543_03846534
Cab019883.1	A01_003591010_003589877		maker-scaff_9749_1-fgenesh-gene-1.553-mRNA-1	B05_03847684_03847430
Cab019881.1	A01_003607692_003607165		maker-scaff_9749_1-augustus-gene-1.680-mRNA-2	B05_03853791_03853654
Cab019879.1	A01_003610280_003609094		maker-scaff_9749_1-augustus-gene-1.681-mRNA-1	B05_03856044_03855517
Cab019875.1	A01_003635971_003638906		maker-scaff_9749_1-fgenesh-gene-1.474-mRNA-1	B05_03866782_03867776
Cab047651.1	A01_003637600_003638797		maker-scaff_11015_1-augustus-gene-2.615-mRNA-1	B02_48948687_48947717
Cab019873.1	A01_003648608_003646981		maker-scaff_9749_1-fgenesh-gene-1.559-mRNA-1	B05_03873144_03872812
Cab019867.2	A01_003674032_003674875		fgenesh_masked-scaff_9749_1-abinit-gene-1.282-mRNA-1	B05_03906752_03907261
Cab019864.2	A01_003680295_003681584		fgenesh_masked-scaff_9749_1-abinit-gene-1.325-mRNA-1	B05_03913433_03914722
Cab019863.1	A01_003684836_003686348		maker-scaff_9749_1-fgenesh-gene-1.477-mRNA-1	B05_03918345_03918854
Cab019858.2	A01_003700737_003701261		fgenesh_masked-scaff_9749_1-abinit-gene-1.374-mRNA-1	B05_03926109_03926651
Cab019857.1	A01_003704850_003703453		fgenesh_masked-scaff_9749_1-abinit-gene-1.441-mRNA-1	B05_03930677_03929253
Cab019856.1	A01_003711627_003711053		augustus_masked-scaff_9749_1-abinit-gene-1.110-mRNA-1	B05_03935292_03935050
Cab019854.2	A01_003715033_003718749		maker-scaff_9749_1-augustus-gene-1.620-mRNA-1	B05_03939594_03940357
Cab019853.1	A01_003724569_003722229		maker-scaff_9749_1-augustus-gene-1.686-mRNA-1	B05_03947076_03945745
Cab019852.1	A01_003734730_003737422		maker-scaff_9749_1-fgenesh-gene-1.479-mRNA-1	B05_03957450_03957823
Cab019851.1	A01_003739115_003738143		fgenesh_masked-scaff_9749_1-abinit-gene-1.281-mRNA-1	B05_03961498_03960992
Cab019847.2	A01_003755960_003757002		maker-scaff_9749_1-augustus-gene-1.622-mRNA-1	B05_03979009_03979404
Cab019846.1	A01_003762457_003764339		augustus_masked-scaff_9749_1-abinit-gene-1.122-mRNA-1	B05_03986131_03987708
Cab019845.1	A01_003765940_003768407		maker-scaff_9749_1-fgenesh-gene-1.484-mRNA-1	B05_03989925_03990521
Cab019844.1	A01_003769692_003768660		fgenesh_masked-scaff_9749_1-abinit-gene-1.279-mRNA-1	B05_03993241_03992483
Cab019843.1	A01_003780434_003776813		maker-scaff_9749_1-augustus-gene-1.687-mRNA-1	B05_04001247_04000878
Cab019842.1	A01_003794561_003795973		fgenesh_masked-scaff_9749_1-abinit-gene-1.359-mRNA-1	B05_04013259_04015187
Cab019840.1	A01_003816659_003821584		maker-scaff_9749_1-augustus-gene-1.625-mRNA-1	B03_04472958_04473474
Cab019839.1	A01_003823194_003822706		fgenesh_masked-scaff_9749_1-abinit-gene-1.324-mRNA-1	B05_04036303_04035812
Cab019838.1	A01_003831244_003829502		maker-scaff_9749_1-fgenesh-gene-1.565-mRNA-1	B05_04043128_04042718
Cab019835.1	A01_003860617_003853817		maker-scaff_9749_1-augustus-gene-1.690-mRNA-1	B05_04073138_04071549
Cab019834.1	A01_003864027_003861683		maker-scaff_9749_1-fgenesh-gene-1.568-mRNA-1	B05_04076926_04075987
Cab019833.1	A01_003866784_003869923		maker-scaff_9749_1-augustus-gene-1.626-mRNA-1	B05_04094417_04095447
Cab019831.1	A01_003883764_003886613		maker-scaff_9749_1-augustus-gene-1.627-mRNA-1	B05_04098452_04098618
Cab019830.1	A01_003890147_003893476		fgenesh_masked-scaff_9749_1-abinit-gene-1.241-mRNA-1	B05_04103435_04104522
Cab019828.1	A01_003900354_003901646		fgenesh_masked-scaff_9749_1-abinit-gene-1.427-mRNA-1	B05_04116757_04118058
Cab019827.1	A01_003908037_003903776		maker-scaff_9749_1-fgenesh-gene-1.569-mRNA-1	B05_04119336_04118784
Cab019826.1	A01_003913003_003911636		fgenesh_masked-scaff_9749_1-abinit-gene-1.243-mRNA-1	B05_04126986_04125613
Cab019824.1	A01_003923112_003929795		fgenesh_masked-scaff_9749_1-abinit-gene-1.295-mRNA-1	B05_04142332_04142992
Cab019822.2	A01_003936568_003933177		maker-scaff_9749_1-augustus-gene-1.693-mRNA-1	B05_04147755_04145784
Cab019820.1	A01_003944327_003947817		maker-scaff_9749_1-augustus-gene-1.631-mRNA-1	B05_04158768_04159537
Cab019819.2	A01_003956907_003955279		augustus_masked-scaff_9749_1-abinit-gene-1.151-mRNA-1	B05_04162224_04161938
Cab019817.1	A01_003970225_003973600		augustus_masked-scaff_9749_1-abinit-gene-1.152-mRNA-1	B05_04178672_04180149
Cab019816.1	A01_003977351_003981635		augustus_masked-scaff_9749_1-abinit-gene-1.154-mRNA-1	B05_04189399_04189808
Cab019814.1	A01_003995096_003996941		maker-scaff_9749_1-augustus-gene-1.695-mRNA-1	B05_04199137_04198895
Cab019811.1	A01_004015759_004015238		fgenesh_masked-scaff_9749_1-abinit-gene-1.286-mRNA-1	B05_04224115_04223585
Cab019810.1	A01_004015936_004020203		maker-scaff_9749_1-augustus-gene-1.635-mRNA-1	B05_04225068_04225263
Cab019809.4	A01_004020434_004022008		fgenesh_masked-scaff_9749_1-abinit-gene-1.334-mRNA-1	B05_04228783_04230369
Cab019808.1	A01_004023544_004025122		maker-scaff_9749_1-augustus-gene-1.637-mRNA-1	B05_04232231_04232406
Cab019807.1	A01_004025457_004027688		maker-scaff_9749_1-augustus-gene-1.638-mRNA-1	B05_04234868_04235096
Cab019806.1	A01_004028306_004031935		maker-scaff_9749_1-augustus-gene-1.639-mRNA-1	B05_04236795_04238078
Cab019805.1	A01_004038515_004032586		maker-scaff_9749_1-augustus-gene-1.698-mRNA-2	B05_04239978_04239125
Cab019804.1	A01_004042437_004040811		fgenesh_masked-scaff_9749_1-abinit-gene-1.240-mRNA-1	B05_04249219_04247651
Cab019803.2	A01_004046484_004053231		fgenesh_masked-scaff_9749_1-abinit-gene-1.318-mRNA-1	B05_04251729_04252317
Cab019802.1	A01_004054111_004057220		maker-scaff_9749_1-fgenesh-gene-1.503-mRNA-1	B05_04256078_04256348
Cab019801.1	A01_004063787_004065847		fgenesh_masked-scaff_9749_1-abinit-gene-1.352-mRNA-1	B05_04264430_04266067
Cab019798.1	A01_004079949_004081621		maker-scaff_9749_1-augustus-gene-1.641-mRNA-1	B05_04282727_04284232
Cab019791.1	A01_004095027_004095554		maker-scaff_9749_1-augustus-gene-1.642-mRNA-1	B05_04288158_04288748
Cab019786.1	A01_004126063_004124749		maker-scaff_9749_1-fgenesh-gene-1.579-mRNA-1	B05_04307872_04307592
Cab019785.1	A01_004133874_004130543		maker-scaff_9749_1-fgenesh-gene-1.581-mRNA-1	B05_04316061_04315909
Cab019784.1	A01_004134592_004135200		fgenesh_masked-scaff_9749_1-abinit-gene-1.239-mRNA-1	B05_04318103_04318291
Cab019777.1	A01_004152311_004155848		maker-scaff_9749_1-augustus-gene-1.645-mRNA-1	B05_04324601_04325647
Cab019776.1	A01_004156803_004158459		maker-scaff_9749_1-fgenesh-gene-1.592-mRNA-1	B05_04437050_04436657
Cab019775.2	A01_004159462_004164475		maker-scaff_9749_1-fgenesh-gene-1.513-mRNA-1	B05_04333371_04335494
Cab019774.1	A01_004164630_004166517		maker-scaff_9749_1-fgenesh-gene-1.514-mRNA-1	B05_04337762_04338651
Cab019773.1	A01_004167269_004169255		fgenesh_masked-scaff_9749_1-abinit-gene-1.397-mRNA-1	B05_04339806_04339972
Cab019772.1	A01_004171966_004170253		maker-scaff_9749_1-augustus-gene-1.704-mRNA-2	B05_04343232_04342842
Cab019768.1	A01_004182880_004176789		maker-scaff_9749_1-fgenesh-gene-1.584-mRNA-1	B05_04348618_04345627
Cab019767.1	A01_004186830_004185679		fgenesh_masked-scaff_9749_1-abinit-gene-1.319-mRNA-1	B05_04353165_04351990
Cab019764.1	A01_004216216_004219599		maker-scaff_9749_1-fgenesh-gene-1.517-mRNA-1	B05_04386278_04386881
Cab019760.1	A01_004246818_004248338		maker-scaff_9749_1-fgenesh-gene-1.518-mRNA-1	B05_04404748_04405146
Cab019759.1	A01_004255641_004249450		maker-scaff_9749_1-augustus-gene-1.711-mRNA-1	B05_04412191_04411535
Cab019758.1	A01_004261344_004265355		maker-scaff_9749_1-augustus-gene-1.652-mRNA-1	B05_04418215_04418493
Cab019757.1	A01_004268440_004265667		maker-scaff_9749_1-augustus-gene-1.712-mRNA-1	B05_04422690_04421531
Cab019755.1	A01_004287052_004288551		fgenesh_masked-scaff_9749_1-abinit-gene-1.270-mRNA-1	B05_04431651_04432736
Cab019753.4	A01_004295810_004294653		maker-scaff_9749_1-fgenesh-gene-1.593-mRNA-1	B05_04438370_04438192
Cab019752.1	A01_004306616_004304696		fgenesh_masked-scaff_9749_1-abinit-gene-1.384-mRNA-1	B05_04448144_04446522
Cab019751.1	A01_004340006_004335626		maker-scaff_9749_1-fgenesh-gene-1.595-mRNA-1	B05_04475600_04475221
Cab019748.1	A01_004376255_004377551		fgenesh_masked-scaff_9749_1-abinit-gene-2.408-mRNA-1	B05_04505375_04505770
Cab019747.1	A01_004378944_004378188		maker-scaff_9749_1-fgenesh-gene-2.474-mRNA-1	B05_04508235_04507627
Cab019746.1	A01_004383697_004379831		maker-scaff_9749_1-fgenesh-gene-2.475-mRNA-1	B05_04512472_04511095
Cab019745.1	A01_004387296_004384707		maker-scaff_9749_1-fgenesh-gene-1.594-mRNA-1	B05_04467397_04467199
Cab019744.1	A01_004387790_004390156		fgenesh_masked-scaff_9749_1-abinit-gene-2.405-mRNA-1	B05_04513190_04514544
Cab019743.1	A01_004392794_004390263		maker-scaff_9749_1-augustus-gene-2.619-mRNA-1	B05_04517804_04517339
Cab019742.1	A01_004401698_004400949		maker-scaff_11015_1-augustus-gene-2.714-mRNA-1	B02_48445426_48445894
Cab019739.1	A01_004418624_004416739		maker-scaff_9749_1-fgenesh-gene-2.479-mRNA-1	B05_04543845_04543335
Cab019738.1	A01_004420804_004418695		maker-scaff_9749_1-fgenesh-gene-2.480-mRNA-1	B05_04546674_04545766
Cab019737.1	A01_004422668_004421443		maker-scaff_9749_1-fgenesh-gene-2.481-mRNA-1	B05_04548337_04548211
Cab019736.1	A01_004429727_004423585		fgenesh_masked-scaff_9749_1-abinit-gene-2.336-mRNA-1	B05_04556121_04555544
Cab019735.1	A01_004433257_004430835		maker-scaff_9749_1-fgenesh-gene-2.483-mRNA-1	B05_04560937_04560575
Cab019734.1	A01_004443909_004445252		maker-scaff_9749_1-fgenesh-gene-2.413-mRNA-1	B05_04569520_04570426
Cab019733.1	A01_004447295_004448653		fgenesh_masked-scaff_9749_1-abinit-gene-2.366-mRNA-1	B05_04572548_04573819
Cab019731.1	A01_004455429_004453918		maker-scaff_9749_1-fgenesh-gene-2.484-mRNA-1	B05_04580191_04579780
Cab019730.1	A01_004464015_004462328		maker-scaff_9749_1-fgenesh-gene-2.485-mRNA-1	B05_04585050_04584819
Cab019729.1	A01_004476074_004474768		maker-scaff_9749_1-augustus-gene-2.629-mRNA-1	B05_04594517_04594379
Cab019728.1	A01_004476334_004477599		fgenesh_masked-scaff_9749_1-abinit-gene-2.287-mRNA-1	B05_04596390_04596483
Cab019727.1	A01_004490046_004477804		maker-scaff_9749_1-augustus-gene-2.630-mRNA-1	B05_04599187_04598407
Cab019725.1	A01_004507583_004505290		maker-scaff_9749_1-augustus-gene-2.631-mRNA-1	B05_04613120_04612875
Cab019724.1	A01_004511804_004513209		maker-scaff_9749_1-augustus-gene-2.559-mRNA-1	B05_04615086_04615398
Cab019723.1	A01_004516404_004513531		maker-scaff_9749_1-fgenesh-gene-2.490-mRNA-1	B05_04619376_04617743
Cab019722.1	A01_004523048_004523850		maker-scaff_9749_1-fgenesh-gene-2.415-mRNA-1	B05_04624808_04625076
Cab019720.1	A01_004532945_004531447		maker-scaff_9749_1-fgenesh-gene-2.491-mRNA-1	B05_04634589_04633913
Cab019719.1	A01_004563653_004562466		fgenesh_masked-scaff_9749_1-abinit-gene-2.359-mRNA-1	B05_04649304_04648469
Cab019718.1	A01_004578267_004564419		maker-scaff_9749_1-fgenesh-gene-2.492-mRNA-1	B05_04653558_04653333
Cab019717.1	A01_004582602_004581850		maker-scaff_9749_1-fgenesh-gene-2.494-mRNA-1	B05_04665547_04665289
Cab019716.1	A01_004590034_004588529		fgenesh_masked-scaff_9749_1-abinit-gene-2.308-mRNA-1	B05_04669148_04667634
Cab019715.1	A01_004591983_004590729		maker-scaff_9749_1-fgenesh-gene-2.495-mRNA-1	B05_04670533_04670035
Cab019714.1	A01_004597065_004593485		maker-scaff_9749_1-augustus-gene-2.638-mRNA-1	B05_04675055_04674823
Cab019713.2	A01_004608699_004602165		fgenesh_masked-scaff_9749_1-abinit-gene-2.365-mRNA-1	B05_04683614_04683198
Cab019712.1	A01_004611930_004615045		maker-scaff_9749_1-fgenesh-gene-2.416-mRNA-1	B05_04687060_04689693
Cab019711.1	A01_004616749_004615355		maker-scaff_9749_1-fgenesh-gene-2.499-mRNA-1	B05_04691246_04690977
Cab019709.1	A01_004619669_004622304		maker-scaff_9749_1-fgenesh-gene-2.417-mRNA-1	B05_04693307_04694904
Cab019708.1	A01_004623368_004625213		maker-scaff_9749_1-fgenesh-gene-2.418-mRNA-1	B05_04696750_04697293
Cab019707.1	A01_004628084_004625640		maker-scaff_9749_1-fgenesh-gene-2.500-mRNA-1	B05_04700864_04699657
Cab019704.1	A01_004633995_004635320		fgenesh_masked-scaff_9749_1-abinit-gene-2.288-mRNA-1	B05_04704648_04705985
Cab019702.1	A01_004644636_004641843		maker-scaff_9749_1-fgenesh-gene-2.501-mRNA-1	B05_04707880_04707577
Cab019701.1	A01_004665306_004668712		maker-scaff_9749_1-fgenesh-gene-2.419-mRNA-1	B05_04737621_04738180
Cab019700.1	A01_004674288_004672292		maker-scaff_9410_1-fgenesh-gene-4.559-mRNA-1	B03_04826909_04826452
Cab019699.1	A01_004675191_004677273		fgenesh_masked-scaff_9749_1-abinit-gene-2.227-mRNA-1	B05_04746966_04747181
Cab019698.1	A01_004680191_004677391		maker-scaff_9749_1-augustus-gene-2.644-mRNA-1	B05_04748505_04747938
Cab019697.1	A01_004687455_004684361		maker-scaff_9749_1-fgenesh-gene-2.505-mRNA-1	B05_04755121_04752523
Cab019696.1	A01_004689474_004690157		fgenesh_masked-scaff_9749_1-abinit-gene-2.275-mRNA-1	B05_04757452_04757765
Cab019693.1	A01_004693847_004692182		maker-scaff_9749_1-fgenesh-gene-2.506-mRNA-1	B05_04758939_04758482
Cab019692.1	A01_004694319_004699546		maker-scaff_9749_1-augustus-gene-2.567-mRNA-1	B05_04763271_04763496
Cab019691.1	A01_004700415_004700194		fgenesh_masked-scaff_9749_1-abinit-gene-2.370-mRNA-1	B05_04766117_04765896
Cab019690.1	A01_004707401_004703498		maker-scaff_9749_1-augustus-gene-2.647-mRNA-1	B05_04776329_04775796
Cab019689.1	A01_004709675_004707733		maker-scaff_9749_1-fgenesh-gene-2.509-mRNA-1	B05_04778114_04777773
Cab022113.1	A01_004731512_004731886		maker-scaff_9749_1-augustus-gene-2.568-mRNA-1	B05_04781006_04781357
Cab022114.1	A01_004733622_004732214		maker-scaff_9749_1-augustus-gene-2.649-mRNA-1	B05_04782483_04782204
Cab022115.1	A01_004742147_004741347		fgenesh_masked-scaff_10632_1-abinit-gene-3.270-mRNA-1	B05_09292921_09293787
Cab022116.1	A01_004746932_004748013		fgenesh_masked-scaff_10632_1-abinit-gene-3.417-mRNA-1	B05_09286035_09285334
Cab022117.1	A01_004749945_004748157		maker-scaff_10632_1-fgenesh-gene-3.489-mRNA-1	B05_09282773_09282907
Cab022119.1	A01_004758457_004760030		maker-scaff_10632_1-fgenesh-gene-3.556-mRNA-1	B05_09274080_09273826
Cab022120.1	A01_004762126_004760180		maker-scaff_10632_1-fgenesh-gene-3.487-mRNA-1	B05_09271514_09272567
Cab022121.1	A01_004764224_004763088		augustus_masked-scaff_10632_1-abinit-gene-3.208-mRNA-1	B05_09270411_09270996
Cab022122.1	A01_004776685_004773622		maker-scaff_10632_1-fgenesh-gene-3.486-mRNA-1	B05_09258979_09259746
Cab022123.2	A01_004784775_004781629		maker-scaff_10632_1-augustus-gene-3.605-mRNA-1	B05_09251788_09252460
Cab022124.1	A01_004802710_004786947		maker-scaff_10632_1-augustus-gene-3.604-mRNA-1	B05_09242262_09242740
Cab022126.1	A01_004813913_004816960		maker-scaff_10632_1-augustus-gene-3.671-mRNA-2	B05_09230967_09230540
Cab022127.1	A01_004817473_004818891		augustus_masked-scaff_10632_1-abinit-gene-3.200-mRNA-1	B05_09227095_09226874
Cab022128.1	A01_004819518_004820514		maker-scaff_10632_1-fgenesh-gene-3.552-mRNA-1	B05_09225445_09225146
Cab022129.1	A01_004824905_004823806		maker-scaff_10632_1-fgenesh-gene-3.483-mRNA-1	B05_09221398_09221678
Cab022133.1	A01_004854643_004855686		fgenesh_masked-scaff_10632_1-abinit-gene-3.312-mRNA-1	B05_09203628_09202642
Cab022134.1	A01_004867128_004863533		maker-scaff_10632_1-fgenesh-gene-3.481-mRNA-1	B05_09196989_09197518
Cab022136.1	A01_004882762_004884092		maker-scaff_10632_1-fgenesh-gene-3.550-mRNA-1	B05_09182092_09181832
Cab022137.1	A01_004886198_004884539		maker-scaff_10632_1-augustus-gene-3.599-mRNA-1	B05_09179769_09180827
Cab022139.2	A01_004904693_004906146		maker-scaff_10632_1-fgenesh-gene-3.548-mRNA-1	B05_09162139_09161686
Cab022140.1	A01_004911822_004910557		fgenesh_masked-scaff_10632_1-abinit-gene-3.420-mRNA-1	B05_09156809_09157690
Cab022141.1	A01_004933120_004936119		augustus_masked-scaff_10632_1-abinit-gene-3.182-mRNA-1	B05_09141153_09140533
Cab022142.1	A01_004941464_004943982		maker-scaff_11015_1-fgenesh-gene-7.540-mRNA-1	B02_43198962_43198632
Cab022144.1	A01_004954380_004957271		maker-scaff_10632_1-augustus-gene-3.663-mRNA-1	B05_09120897_09120712
Cab022145.2	A01_004961606_004962181		maker-scaff_10632_1-augustus-gene-3.662-mRNA-1	B05_09100175_09099618
Cab022148.1	A01_004976364_004975471		fgenesh_masked-scaff_10632_1-abinit-gene-3.238-mRNA-1	B05_09090153_09091934
Cab022149.2	A01_004979716_004981984		maker-scaff_10632_1-augustus-gene-3.661-mRNA-1	B05_09086531_09086103
Cab022150.1	A01_004987138_004989292		maker-scaff_10632_1-augustus-gene-3.660-mRNA-1	B05_09079072_09078851
Cab022151.1	A01_004996198_004994986		fgenesh_masked-scaff_10632_1-abinit-gene-3.418-mRNA-1	B05_09074627_09075547
Cab022153.1	A01_005001921_005001037		fgenesh_masked-scaff_10632_1-abinit-gene-3.234-mRNA-1	B05_09071225_09072097
Cab022154.3	A01_005006994_005005463		augustus_masked-scaff_10632_1-abinit-gene-3.163-mRNA-1	B05_09066010_09066542
Cab022155.1	A01_005009539_005011227		maker-scaff_10632_1-fgenesh-gene-3.540-mRNA-1	B05_09062147_09061892
Cab022158.1	A01_005029628_005027044		maker-scaff_10632_1-fgenesh-gene-3.475-mRNA-1	B05_09041631_09041897
Cab022159.1	A01_005040095_005037291		maker-scaff_10632_1-augustus-gene-3.594-mRNA-1	B05_09032333_09033181
Cab022161.1	A01_005061649_005059010		maker-scaff_10632_1-augustus-gene-3.593-mRNA-1	B05_09019465_09019916
Cab022164.1	A01_005084116_005080917		maker-scaff_10632_1-augustus-gene-3.592-mRNA-1	B05_09009395_09010077
Cab022165.1	A01_005086771_005085433		maker-scaff_10632_1-fgenesh-gene-3.470-mRNA-1	B05_09005239_09005519
Cab022166.1	A01_005087859_005086926		maker-scaff_10632_1-fgenesh-gene-3.469-mRNA-1	B05_09004170_09004483
Cab022167.4	A01_005097438_005092973		maker-scaff_10632_1-fgenesh-gene-3.468-mRNA-1	B05_08994513_08997328
Cab022168.1	A01_005107707_005109112		maker-scaff_10632_1-fgenesh-gene-3.537-mRNA-1	B05_08987698_08986518
Cab022169.1	A01_005109813_005110159		fgenesh_masked-scaff_10632_1-abinit-gene-3.421-mRNA-1	B05_08985018_08984589
Cab022172.1	A01_005134000_005136288		maker-scaff_10632_1-augustus-gene-3.654-mRNA-1	B05_08970097_08968994
Cab022174.1	A01_005138733_005140268		maker-scaff_10632_1-augustus-gene-3.653-mRNA-1	B05_08965445_08964291
Cab022175.1	A01_005143232_005140609		maker-scaff_10632_1-fgenesh-gene-3.467-mRNA-1	B05_08962880_08963061
Cab022176.2	A01_005157473_005166362		maker-scaff_10082_1-augustus-gene-0.486-mRNA-1	B05_21986790_21986911
Cab047892.1	A01_005161668_005162017		maker-scaff_10082_1-fgenesh-gene-0.415-mRNA-1	B05_21975758_21976125
Cab022177.1	A01_005169934_005167073		augustus_masked-scaff_10632_1-abinit-gene-3.135-mRNA-1	B05_08959987_08961159
Cab022178.1	A01_005191189_005194217		maker-scaff_10632_1-fgenesh-gene-3.531-mRNA-1	B05_08916331_08915898
Cab022179.1	A01_005194925_005195221		fgenesh_masked-scaff_10632_1-abinit-gene-3.294-mRNA-1	B05_08915166_08914681
Cab022180.1	A01_005203789_005201920		fgenesh_masked-scaff_10632_1-abinit-gene-3.365-mRNA-1	B05_08912789_08913501
Cab042049.1	A01_005227128_005229073		fgenesh_masked-scaff_10632_1-abinit-gene-3.247-mRNA-1	B05_08895008_08893266
Cab042047.3	A01_005236503_005237960		maker-scaff_10632_1-augustus-gene-3.649-mRNA-2	B05_08890735_08890460
Cab042046.1	A01_005239610_005241883		maker-scaff_10632_1-fgenesh-gene-3.528-mRNA-1	B05_08887672_08887121
Cab042045.2	A01_005245352_005247129		augustus_masked-scaff_10632_1-abinit-gene-3.120-mRNA-1	B05_08882818_08881697
Cab042044.1	A01_005254770_005251938		augustus_masked-scaff_10632_1-abinit-gene-3.118-mRNA-1	B05_08872708_08873820
Cab042041.1	A01_005267263_005266475		augustus_masked-scaff_10632_1-abinit-gene-3.115-mRNA-1	B05_08858688_08858933
Cab042040.1	A01_005270861_005270187		fgenesh_masked-scaff_10632_1-abinit-gene-3.407-mRNA-1	B05_08855428_08856099
Cab042039.1	A01_005275777_005274567		maker-scaff_10632_1-fgenesh-gene-3.462-mRNA-1	B05_08852097_08852531
Cab042036.1	A01_005291904_005296296		maker-scaff_10632_1-augustus-gene-3.647-mRNA-1	B05_08836875_08836714
Cab042034.1	A01_005304054_005302874		maker-scaff_10632_1-augustus-gene-3.581-mRNA-1	B05_08835619_08835840
Cab042033.2	A01_005304440_005308926		maker-scaff_10632_1-augustus-gene-3.646-mRNA-1	B05_08830279_08830043
Cab042026.1	A01_005329834_005336112		augustus_masked-scaff_10632_1-abinit-gene-3.104-mRNA-1	B05_08826261_08825386
Cab042023.1	A01_005345143_005345379		fgenesh_masked-scaff_10632_1-abinit-gene-3.357-mRNA-1	B05_08815779_08815543
Cab042022.3	A01_005364321_005367077		maker-scaff_10632_1-fgenesh-gene-3.524-mRNA-1	B05_08801463_08801278
Cab042021.1	A01_005370273_005368437		maker-scaff_10632_1-augustus-gene-3.579-mRNA-1	B05_08793929_08795095
Cab042020.1	A01_005377071_005374605		maker-scaff_10632_1-fgenesh-gene-3.455-mRNA-1	B05_08782368_08782765
Cab042018.2	A01_005394524_005398072		maker-scaff_10632_1-fgenesh-gene-3.523-mRNA-1	B05_08775026_08773878
Cab042017.2	A01_005401215_005402460		maker-scaff_10632_1-fgenesh-gene-3.522-mRNA-1	B05_08768511_08768215
Cab042016.1	A01_005402729_005403247		fgenesh_masked-scaff_10632_1-abinit-gene-3.427-mRNA-1	B05_08767395_08766877
Cab042015.1	A01_005411626_005403652		maker-scaff_10632_1-augustus-gene-3.577-mRNA-1	B05_08760585_08766457
Cab042014.1	A01_005415776_005416363		augustus_masked-scaff_10632_1-abinit-gene-3.90-mRNA-1	B05_08755648_08755073
Cab042011.1	A01_005431537_005432037		fgenesh_masked-scaff_10632_1-abinit-gene-3.367-mRNA-1	B05_08746718_08746218
Cab042008.1	A01_005444414_005448419		maker-scaff_10632_1-fgenesh-gene-3.520-mRNA-1	B05_08739058_08738632
Cab042007.1	A01_005451952_005450955		maker-scaff_10632_1-fgenesh-gene-3.453-mRNA-1	B05_08734096_08734524
Cab042006.1	A01_005460375_005462116		maker-scaff_10632_1-augustus-gene-3.639-mRNA-1	B05_08722332_08721841
Cab042005.2	A01_005466506_005463576		fgenesh_masked-scaff_10632_1-abinit-gene-3.426-mRNA-1	B05_08717509_08719833
Cab042003.2	A01_005473434_005471137		fgenesh_masked-scaff_10632_1-abinit-gene-3.283-mRNA-1	B05_08710642_08712105
Cab042002.1	A01_005479623_005481939		maker-scaff_10632_1-fgenesh-gene-3.518-mRNA-1	B05_08704612_08704187
Cab042001.2	A01_005482724_005490064		maker-scaff_10632_1-fgenesh-gene-3.516-mRNA-1	B05_08699441_08697942
Cab041998.1	A01_005501940_005500289		augustus_masked-scaff_10632_1-abinit-gene-3.76-mRNA-1	B05_08687085_08687867
Cab041997.1	A01_005504878_005503414		maker-scaff_10632_1-fgenesh-gene-3.450-mRNA-1	B05_08684762_08685193
Cab041996.1	A01_005510494_005509307		augustus_masked-scaff_10632_1-abinit-gene-3.73-mRNA-1	B05_08681806_08682309
Cab041993.1	A01_005521237_005520506		augustus_masked-scaff_10632_1-abinit-gene-3.74-mRNA-1	B05_08683291_08683866
Cab041992.1	A01_005524697_005521616		maker-scaff_10632_1-fgenesh-gene-3.448-mRNA-1	B05_08675879_08676128
Cab041991.1	A01_005536549_005540530		maker-scaff_10632_1-fgenesh-gene-3.514-mRNA-1	B05_08664951_08663030
Cab041990.1	A01_005546119_005542961		fgenesh_masked-scaff_10632_1-abinit-gene-3.322-mRNA-1	B05_08656892_08658499
Cab041988.1	A01_005555165_005553911		maker-scaff_10632_1-augustus-gene-3.572-mRNA-1	B05_08655113_08656051
Cab041987.1	A01_005566421_005569025		maker-scaff_10632_1-fgenesh-gene-3.513-mRNA-1	B05_08648134_08647512
Cab041986.1	A01_005570547_005573242		maker-scaff_10632_1-fgenesh-gene-3.511-mRNA-1	B05_08642857_08642658
Cab041985.1	A01_005583227_005585601		maker-scaff_10632_1-fgenesh-gene-3.510-mRNA-1	B05_08626878_08626650
Cab041984.1	A01_005586017_005589151		maker-scaff_10632_1-fgenesh-gene-3.509-mRNA-1	B05_08624492_08624203
Cab041983.1	A01_005591389_005593765		maker-scaff_10632_1-augustus-gene-3.628-mRNA-2	B05_08617562_08617230
Cab041982.1	A01_005599943_005604786		augustus_masked-scaff_10632_1-abinit-gene-3.59-mRNA-1	B05_08608797_08608568
Cab041980.1	A01_005609014_005607275		maker-scaff_10632_1-augustus-gene-3.571-mRNA-2	B05_08601526_08601740
Cab041979.1	A01_005613887_005614435		fgenesh_masked-scaff_10632_1-abinit-gene-3.260-mRNA-1	B05_08597787_08597455
Cab041978.1	A01_005634788_005632668		maker-scaff_10632_1-augustus-gene-3.570-mRNA-1	B05_08595972_08596518
Cab041976.1	A01_005639963_005637563		maker-scaff_10632_1-augustus-gene-3.569-mRNA-1	B05_08588846_08589932
Cab041975.2	A01_005643418_005649221		maker-scaff_10632_1-fgenesh-gene-3.505-mRNA-1	B05_08583619_08582688
Cab041973.1	A01_005661551_005658010		maker-scaff_10632_1-augustus-gene-3.625-mRNA-1	B05_08547138_08543785
Cab041972.1	A01_005665319_005663052		fgenesh_masked-scaff_10632_1-abinit-gene-3.257-mRNA-1	B05_08550332_08549202
Cab041971.1	A01_005671386_005667499		maker-scaff_10632_1-fgenesh-gene-3.441-mRNA-1	B05_08541292_08541973
Cab041970.1	A01_005675923_005677244		maker-scaff_10632_1-augustus-gene-3.624-mRNA-1	B05_08533733_08533436
Cab041969.1	A01_005678696_005677446		augustus_masked-scaff_10632_1-abinit-gene-3.40-mRNA-1	B05_08532589_08533225
Cab041968.1	A01_005682393_005685284		maker-scaff_10632_1-fgenesh-gene-3.503-mRNA-1	B05_08523709_08523299
Cab041967.1	A01_005687154_005689235		fgenesh_masked-scaff_10632_1-abinit-gene-3.381-mRNA-1	B05_08519968_08518454
Cab041966.1	A01_005698072_005692918		augustus_masked-scaff_10632_1-abinit-gene-3.37-mRNA-1	B05_08511700_08513752
Cab041965.1	A01_005703004_005698636		maker-scaff_10632_1-augustus-gene-3.565-mRNA-1	B05_08508565_08508852
Cab041964.1	A01_005703367_005705871		maker-scaff_10632_1-fgenesh-gene-3.502-mRNA-1	B05_08505175_08504302
Cab041963.1	A01_005707322_005709067		fgenesh_masked-scaff_10632_1-abinit-gene-3.409-mRNA-1	B05_08501544_08501264
Cab041961.1	A01_005725912_005723357		maker-scaff_10632_1-fgenesh-gene-3.439-mRNA-1	B05_08499482_08499717
Cab041960.1	A01_005726930_005728021		maker-scaff_10632_1-augustus-gene-3.621-mRNA-2	B05_08496314_08495958
Cab041959.1	A01_005729030_005732852		maker-scaff_10632_1-fgenesh-gene-3.500-mRNA-1	B05_08493577_08493271
Cab041954.1	A01_005769563_005770765		maker-scaff_10632_1-augustus-gene-3.618-mRNA-1	B05_08445278_08444075
Cab041952.1	A01_005777358_005776163		augustus_masked-scaff_10632_1-abinit-gene-3.15-mRNA-1	B05_08438354_08438709
Cab041950.1	A01_005793286_005791443		maker-scaff_10632_1-augustus-gene-3.560-mRNA-2	B05_08418946_08419229
Cab041948.1	A01_005803844_005801200		fgenesh_masked-scaff_10632_1-abinit-gene-3.267-mRNA-1	B05_08413388_08413504
Cab041946.1	A01_005815566_005812343		maker-scaff_10632_1-augustus-gene-3.559-mRNA-1	B05_08407266_08407466
Cab041943.1	A01_005839547_005838857		fgenesh_masked-scaff_10632_1-abinit-gene-3.233-mRNA-1	B05_08386748_08387251
Cab041941.1	A01_005853466_005858056		maker-scaff_11015_1-fgenesh-gene-8.435-mRNA-1	B02_42670529_42669589
Cab041940.1	A01_005860085_005858546		fgenesh_masked-scaff_10632_1-abinit-gene-3.375-mRNA-1	B05_08374149_08375630
Cab041939.1	A01_005862574_005868399		fgenesh_masked-scaff_10632_1-abinit-gene-3.391-mRNA-1	B05_08371748_08370438
Cab041938.1	A01_005868989_005875522		maker-scaff_10632_1-augustus-gene-3.615-mRNA-1	B05_08362110_08361280
Cab041935.1	A01_005882567_005884195		augustus_masked-scaff_10632_1-abinit-gene-3.229-mRNA-1	B05_08347422_08346391
Cab041934.1	A01_005885762_005887956		fgenesh_masked-scaff_10632_1-abinit-gene-3.428-mRNA-1	B05_08341818_08340400
Cab041933.2	A01_005888800_005896306		maker-scaff_10632_1-augustus-gene-2.674-mRNA-1	B05_08337163_08336347
Cab041932.2	A01_005901140_005897586		fgenesh_masked-scaff_10632_1-abinit-gene-2.279-mRNA-1	B05_08324141_08324443
Cab041927.1	A01_005914065_005912941		maker-scaff_10632_1-fgenesh-gene-2.476-mRNA-1	B05_08318182_08318352
Cab041926.1	A01_005916759_005915403		maker-scaff_10632_1-fgenesh-gene-2.475-mRNA-1	B05_08316270_08316467
Cab041923.1	A01_005929279_005932024		augustus_masked-scaff_10632_1-abinit-gene-2.205-mRNA-1	B05_08306641_08304851
Cab041922.1	A01_005935120_005932320		maker-scaff_10632_1-fgenesh-gene-2.473-mRNA-1	B05_08297369_08297818
Cab041921.1	A01_005944656_005942397		fgenesh_masked-scaff_10632_1-abinit-gene-2.316-mRNA-1	B05_08289234_08290002
Cab041920.1	A01_005951997_005953269		maker-scaff_10632_1-fgenesh-gene-2.551-mRNA-1	B05_08282518_08281896
Cab041919.1	A01_005961350_005962566		maker-scaff_11015_1-augustus-gene-8.570-mRNA-1	B02_42554157_42553574
Cab041918.1	A01_005965166_005968253		maker-scaff_10632_1-augustus-gene-2.672-mRNA-1	B05_08269876_08269311
Cab041914.1	A01_005987387_005986100		maker-scaff_10632_1-fgenesh-gene-2.470-mRNA-1	B05_08245704_08246548
Cab041912.1	A01_006004738_006009318		fgenesh_masked-scaff_10632_1-abinit-gene-2.258-mRNA-1	B05_08218545_08218169
Cab041911.1	A01_006013500_006011515		maker-scaff_10632_1-fgenesh-gene-2.469-mRNA-1	B05_08210565_08211266
Cab041907.1	A01_006027884_006029867		maker-scaff_10632_1-augustus-gene-2.669-mRNA-1	B05_08197372_08197019
Cab041905.1	A01_006036410_006033606		maker-scaff_10632_1-fgenesh-gene-2.468-mRNA-1	B05_08192222_08192624
Cab041904.1	A01_006049321_006039726		maker-scaff_10376_1-augustus-gene-2.496-mRNA-1	B06_03974538_03981465
Cab041903.1	A01_006052485_006049756		fgenesh_masked-scaff_10632_1-abinit-gene-2.318-mRNA-1	B05_08173500_08175602
Cab041901.1	A01_006078304_006082038		augustus_masked-scaff_11015_1-abinit-gene-8.142-mRNA-1	B02_42485267_42484716
Cab041900.1	A01_006083373_006086028		maker-scaff_10632_1-fgenesh-gene-2.542-mRNA-1	B05_08125536_08125056
Cab041899.1	A01_006089928_006089298		fgenesh_masked-scaff_10632_1-abinit-gene-2.341-mRNA-1	B05_08122190_08122570
Cab041898.1	A01_006111633_006109056		maker-scaff_10632_1-fgenesh-gene-2.465-mRNA-1	B05_08107116_08107721
Cab041896.1	A01_006118652_006116545		maker-scaff_10632_1-augustus-gene-2.594-mRNA-1	B05_08100710_08101690
Cab041895.1	A01_006128562_006124303		maker-scaff_10632_1-fgenesh-gene-2.462-mRNA-1	B05_08093061_08094874
Cab041894.1	A01_006131194_006129359		fgenesh_masked-scaff_10632_1-abinit-gene-2.376-mRNA-1	B05_08088209_08090161
Cab041893.1	A01_006134171_006137979		maker-scaff_10632_1-fgenesh-gene-2.539-mRNA-1	B05_08086061_08085367
Cab041892.1	A01_006140884_006144893		maker-scaff_10632_1-fgenesh-gene-2.538-mRNA-1	B05_08080202_08076794
Cab041891.1	A01_006151368_006155581		maker-scaff_10632_1-fgenesh-gene-2.537-mRNA-1	B05_08068225_08066402
Cab041890.4	A01_006157621_006159695		maker-scaff_10632_1-fgenesh-gene-2.536-mRNA-1	B05_08063211_08062056
Cab041889.1	A01_006163243_006162068		augustus_masked-scaff_10632_1-abinit-gene-2.155-mRNA-1	B05_08056938_08058119
Cab041888.1	A01_006167174_006163797		maker-scaff_10632_1-fgenesh-gene-2.460-mRNA-1	B05_08054708_08055216
Cab041886.1	A01_006182771_006185552		maker-scaff_10632_1-fgenesh-gene-2.535-mRNA-1	B05_08042302_08041843
Cab041885.2	A01_006191407_006195131		maker-scaff_10632_1-fgenesh-gene-2.534-mRNA-1	B05_08032999_08030431
Cab041883.1	A01_006199510_006202564		maker-scaff_10632_1-augustus-gene-2.655-mRNA-1	B05_08022393_08021901
Cab041882.1	A01_006203202_006205700		maker-scaff_10632_1-augustus-gene-2.654-mRNA-1	B05_08018111_08017668
Cab041880.1	A01_006232949_006236615		maker-scaff_10632_1-augustus-gene-2.653-mRNA-2	B05_07988717_07987278
Cab041879.3	A01_006255823_006260379		maker-scaff_10632_1-augustus-gene-2.651-mRNA-1	B05_07977080_07976348
Cab041878.1	A01_006263824_006264144		fgenesh_masked-scaff_10632_1-abinit-gene-2.290-mRNA-1	B05_07972068_07971646
Cab041877.1	A01_006267726_006264297		maker-scaff_10632_1-fgenesh-gene-2.458-mRNA-1	B05_07971084_07971493
Cab041876.1	A01_006270780_006269621		fgenesh_masked-scaff_10632_1-abinit-gene-2.410-mRNA-1	B05_07959994_07960767
Cab041875.1	A01_006275727_006272765		maker-scaff_10632_1-augustus-gene-2.587-mRNA-1	B05_07955547_07956050
Cab041874.1	A01_006278495_006280675		fgenesh_masked-scaff_10632_1-abinit-gene-2.297-mRNA-1	B05_07950443_07948254
Cab041873.1	A01_006281339_006282772		maker-scaff_10632_1-fgenesh-gene-2.527-mRNA-1	B05_07946388_07946153
Cab041872.1	A01_006285874_006282961		fgenesh_masked-scaff_10632_1-abinit-gene-2.409-mRNA-1	B05_07943659_07945950
Cab041871.2	A01_006288076_006287510		fgenesh_masked-scaff_10632_1-abinit-gene-2.249-mRNA-1	B05_07942880_07943461
Cab041870.1	A01_006298808_006297181		maker-scaff_10632_1-fgenesh-gene-2.455-mRNA-1	B05_07939664_07940918
Cab041869.1	A01_006302862_006304445		maker-scaff_10632_1-augustus-gene-2.649-mRNA-1	B05_07932276_07930520
Cab041867.1	A01_006309198_006308401		maker-scaff_10632_1-fgenesh-gene-3.437-mRNA-1	B05_08458518_08458965
Cab041864.1	A01_006334418_006325682		maker-scaff_10632_1-fgenesh-gene-2.454-mRNA-1	B05_07913573_07913969
Cab041863.1	A01_006338085_006340000		maker-scaff_10632_1-augustus-gene-2.648-mRNA-1	B05_07902992_07901347
Cab041862.1	A01_006346622_006344624		maker-scaff_10632_1-fgenesh-gene-2.453-mRNA-1	B05_07900232_07900431
Cab041861.1	A01_006353453_006351482		fgenesh_masked-scaff_10632_1-abinit-gene-2.355-mRNA-1	B05_07894958_07896229
Cab041859.1	A01_006368030_006357900		maker-scaff_10632_1-augustus-gene-2.583-mRNA-1	B05_07888679_07889607
Cab041857.1	A01_006375976_006372368		maker-scaff_9410_1-augustus-gene-9.572-mRNA-1	B03_09938176_09937043
Cab041855.1	A01_006386764_006388015		maker-scaff_10632_1-augustus-gene-2.646-mRNA-1	B05_07868584_07868208
Cab041854.1	A01_006389371_006392019		maker-scaff_10632_1-fgenesh-gene-6.474-mRNA-1	B05_11980337_11980627
Cab041853.1	A01_006393537_006394811		fgenesh_masked-scaff_10632_1-abinit-gene-2.374-mRNA-1	B05_07863684_07862407
Cab041852.1	A01_006395950_006397174		fgenesh_masked-scaff_10632_1-abinit-gene-2.330-mRNA-1	B05_07860636_07860053
Cab024007.1	A01_006464679_006467158		maker-scaff_10632_1-augustus-gene-2.644-mRNA-1	B05_07838906_07837990
Cab024009.1	A01_006470409_006474693		maker-scaff_10632_1-fgenesh-gene-2.519-mRNA-1	B05_07831252_07830441
Cab024011.1	A01_006489040_006487086		augustus_masked-scaff_10632_1-abinit-gene-2.103-mRNA-1	B05_07821812_07822540
Cab024015.1	A01_006504204_006508905		maker-scaff_10632_1-fgenesh-gene-2.517-mRNA-1	B05_07811407_07811127
Cab024017.2	A01_006518203_006516075		fgenesh_masked-scaff_10632_1-abinit-gene-2.400-mRNA-1	B05_07809320_07811053
Cab024018.1	A01_006518368_006523222		maker-scaff_10632_1-fgenesh-gene-2.516-mRNA-1	B05_07806511_07805630
Cab024019.1	A01_006533996_006542871		maker-scaff_10632_1-augustus-gene-2.639-mRNA-1	B05_07794181_07793727
Cab024020.2	A01_006544760_006546374		maker-scaff_10632_1-fgenesh-gene-2.514-mRNA-1	B05_07787987_07787353
Cab024021.1	A01_006555080_006551669		maker-scaff_10632_1-augustus-gene-2.580-mRNA-1	B05_07784675_07784928
Cab024022.1	A01_006562640_006560820		maker-scaff_10632_1-fgenesh-gene-2.447-mRNA-1	B05_07768466_07769251
Cab024023.1	A01_006564151_006565732		maker-scaff_10632_1-fgenesh-gene-2.513-mRNA-1	B05_07766121_07765365
Cab024024.1	A01_006568718_006569847		maker-scaff_10632_1-fgenesh-gene-2.512-mRNA-1	B05_07763453_07763158
Cab024025.1	A01_006570445_006574188		fgenesh_masked-scaff_10632_1-abinit-gene-2.390-mRNA-1	B05_07762276_07759736
Cab024028.1	A01_006581533_006583149		maker-scaff_10632_1-fgenesh-gene-2.508-mRNA-1	B05_07744359_07744115
Cab024029.1	A01_006586147_006585026		fgenesh_masked-scaff_10632_1-abinit-gene-2.261-mRNA-1	B05_07739575_07740687
Cab024030.1	A01_006591074_006587392		maker-scaff_10632_1-augustus-gene-2.577-mRNA-1	B05_07728253_07729638
Cab024033.1	A01_006610935_006606551		fgenesh_masked-scaff_10632_1-abinit-gene-2.348-mRNA-1	B05_07711675_07712329
Cab024034.1	A01_006624063_006622552		maker-scaff_9410_1-fgenesh-gene-9.481-mRNA-1	B03_10079589_10078788
Cab024036.1	A01_006635717_006637911		maker-scaff_9410_1-augustus-gene-9.534-mRNA-1	B03_10096586_10096915
Cab024037.1	A01_006638145_006639978		maker-scaff_10632_1-augustus-gene-2.630-mRNA-1	B05_07688714_07688471
Cab024039.1	A01_006647021_006646344		augustus_masked-scaff_10632_1-abinit-gene-2.71-mRNA-1	B05_07680939_07681667
Cab024041.1	A01_006658221_006657018		maker-scaff_10632_1-augustus-gene-2.574-mRNA-1	B05_07663717_07664106
Cab024042.1	A01_006661711_006658490		maker-scaff_10632_1-fgenesh-gene-2.439-mRNA-1	B05_07660393_07660577
Cab024043.1	A01_006662092_006668410		augustus_masked-scaff_10632_1-abinit-gene-2.66-mRNA-1	B05_07659015_07658776
Cab024044.1	A01_006669244_006674515		maker-scaff_10632_1-fgenesh-gene-2.500-mRNA-1	B05_07648917_07648352
Cab024045.1	A01_006675614_006674985		fgenesh_masked-scaff_10632_1-abinit-gene-2.315-mRNA-1	B05_07647172_07647801
Cab024046.2	A01_006678243_006677119		maker-scaff_10632_1-fgenesh-gene-2.438-mRNA-1	B05_07644320_07644614
Cab024047.1	A01_006681356_006682573		fgenesh_masked-scaff_10632_1-abinit-gene-2.238-mRNA-1	B05_07639861_07638566
Cab024049.2	A01_006686568_006684786		maker-scaff_10632_1-fgenesh-gene-2.437-mRNA-1	B05_07635533_07636397
Cab024050.2	A01_006688009_006689499		maker-scaff_10632_1-fgenesh-gene-2.499-mRNA-1	B05_07634161_07633860
Cab024052.1	A01_006700026_006701983		augustus_masked-scaff_10061_1-abinit-gene-0.99-mRNA-1	B06_20594692_20594902
Cab024053.1	A01_006702787_006703911		augustus_masked-scaff_10632_1-abinit-gene-2.57-mRNA-1	B05_07623943_07622819
Cab024054.1	A01_006709689_006705164		maker-scaff_10632_1-fgenesh-gene-2.436-mRNA-1	B05_07621128_07621686
Cab024055.2	A01_006715390_006711113		maker-scaff_10632_1-fgenesh-gene-2.435-mRNA-1	B05_07612295_07612652
Cab024056.2	A01_006720462_006725254		fgenesh_masked-scaff_10632_1-abinit-gene-2.327-mRNA-1	B05_07605729_07605158
Cab024060.1	A01_006761996_006764356		maker-scaff_10632_1-fgenesh-gene-2.495-mRNA-1	B05_07585707_07582979
Cab024064.1	A01_006782478_006776246		maker-scaff_10632_1-augustus-gene-2.567-mRNA-1	B05_07579958_07580383
Cab024065.1	A01_006782731_006784254		maker-scaff_11015_1-augustus-gene-8.595-mRNA-1	B02_42220330_42220185
Cab024066.1	A01_006784766_006785589		augustus_masked-scaff_10632_1-abinit-gene-2.46-mRNA-1	B05_07572105_07571674
Cab024073.1	A01_006810048_006811123		augustus_masked-scaff_10632_1-abinit-gene-2.44-mRNA-1	B05_07565610_07565383
Cab024075.1	A01_006836194_006839414		maker-scaff_10632_1-fgenesh-gene-2.490-mRNA-1	B05_07554226_07553970
Cab024076.1	A01_006841905_006839731		maker-scaff_10632_1-augustus-gene-2.566-mRNA-1	B05_07552730_07553017
Cab024077.1	A01_006845187_006845764		augustus_masked-scaff_10632_1-abinit-gene-2.40-mRNA-1	B05_07549549_07549208
Cab024079.1	A01_006857841_006860120		maker-scaff_10632_1-augustus-gene-2.618-mRNA-2	B05_07536807_07536647
Cab024080.1	A01_006860844_006862436		maker-scaff_10632_1-augustus-gene-2.617-mRNA-2	B05_07532904_07532612
Cab024081.1	A01_006864400_006862811		maker-scaff_10632_1-augustus-gene-2.565-mRNA-1	B05_07530793_07531010
Cab024082.1	A01_006865552_006873897		maker-scaff_10632_1-augustus-gene-2.616-mRNA-1	B05_07529576_07528854
Cab024083.1	A01_006875089_006874532		maker-scaff_10632_1-fgenesh-gene-2.430-mRNA-1	B05_07517196_07517471
Cab024084.1	A01_006875996_006880626		maker-scaff_10632_1-fgenesh-gene-2.485-mRNA-1	B05_07515382_07514767
Cab024085.1	A01_006882629_006880734		fgenesh_masked-scaff_10632_1-abinit-gene-2.380-mRNA-1	B05_07507712_07509619
Cab024090.1	A01_006903553_006903981		fgenesh_masked-scaff_10632_1-abinit-gene-2.331-mRNA-1	B05_07450500_07450147
Cab024091.1	A01_006910147_006906432		maker-scaff_10632_1-augustus-gene-2.562-mRNA-1	B05_07452786_07453858
Cab024093.1	A01_006920826_006925769		maker-scaff_10632_1-augustus-gene-2.610-mRNA-1	B05_07423803_07422928
Cab024094.1	A01_006933264_006930723		maker-scaff_10632_1-fgenesh-gene-2.425-mRNA-1	B05_07412249_07412659
Cab024095.1	A01_006938165_006939406		fgenesh_masked-scaff_10632_1-abinit-gene-2.237-mRNA-1	B05_07404373_07403912
Cab024096.1	A01_006941288_006942428		maker-scaff_10632_1-fgenesh-gene-2.481-mRNA-1	B05_07400390_07400272
Cab024097.1	A01_006944252_006942686		maker-scaff_10632_1-augustus-gene-2.559-mRNA-2	B05_07398488_07399654
Cab024098.1	A01_006946052_006944808		fgenesh_masked-scaff_10632_1-abinit-gene-2.248-mRNA-1	B05_07396536_07396928
Cab024100.1	A01_006958820_006963538		maker-scaff_10632_1-fgenesh-gene-2.480-mRNA-1	B05_07390145_07389696
Cab024101.2	A01_006972007_006973593		fgenesh_masked-scaff_10632_1-abinit-gene-2.287-mRNA-1	B05_07382743_07380056
Cab024102.1	A01_006979975_006976399		maker-scaff_10632_1-augustus-gene-2.557-mRNA-2	B05_07377378_07377998
Cab024105.1	A01_006992599_006988522		maker-scaff_10632_1-fgenesh-gene-2.422-mRNA-1	B05_07361528_07362246
Cab024106.1	A01_006995940_006995492		maker-scaff_10632_1-fgenesh-gene-2.421-mRNA-1	B05_07360127_07360325
Cab024111.1	A01_006998815_007001591		maker-scaff_10632_1-fgenesh-gene-2.419-mRNA-1	B05_07350792_07351362
Cab024110.1	A01_007004325_007005646		maker-scaff_10632_1-fgenesh-gene-2.420-mRNA-1	B05_07355472_07355802
Cab024115.1	A01_007038548_007042261		maker-scaff_10632_1-fgenesh-gene-2.479-mRNA-1	B05_07338677_07337841
Cab024117.1	A01_007048949_007047719		maker-scaff_10632_1-fgenesh-gene-1.509-mRNA-1	B05_07332141_07332518
Cab024118.1	A01_007049416_007051143		maker-scaff_10632_1-fgenesh-gene-1.588-mRNA-1	B05_07330528_07330109
Cab024120.1	A01_007053347_007056226		maker-scaff_10632_1-augustus-gene-1.709-mRNA-1	B05_07325998_07324882
Cab024121.1	A01_007069779_007072641		maker-scaff_13720_1-augustus-gene-0.387-mRNA-1	B06_25659354_25660165
Cab024122.1	A01_007078702_007077397		fgenesh_masked-scaff_10632_1-abinit-gene-1.369-mRNA-1	B05_07313855_07314856
Cab024123.2	A01_007088606_007083273		maker-scaff_10632_1-fgenesh-gene-1.508-mRNA-1	B05_07304412_07304925
Cab024126.2	A01_007116209_007115161		maker-scaff_10632_1-fgenesh-gene-1.506-mRNA-1	B05_07286662_07287172
Cab024127.1	A01_007117882_007117061		augustus_masked-scaff_10632_1-abinit-gene-1.196-mRNA-1	B05_07284548_07285141
Cab024128.2	A01_007120849_007119016		maker-scaff_10632_1-fgenesh-gene-1.505-mRNA-1	B05_07282163_07282381
Cab024129.1	A01_007132026_007134308		maker-scaff_10632_1-augustus-gene-1.708-mRNA-1	B05_07279532_07279072
Cab024130.1	A01_007137343_007134956		maker-scaff_10632_1-fgenesh-gene-1.504-mRNA-1	B05_07275516_07276298
Cab024131.1	A01_007140587_007151041		fgenesh_masked-scaff_10632_1-abinit-gene-1.380-mRNA-1	B05_07272017_07271919
Cab024132.1	A01_007152683_007151491		maker-scaff_10632_1-fgenesh-gene-1.503-mRNA-1	B05_07269366_07269698
Cab024133.2	A01_007160351_007158138		augustus_masked-scaff_10632_1-abinit-gene-1.189-mRNA-1	B05_07261718_07261972
Cab024134.1	A01_007166778_007161615		maker-scaff_10632_1-fgenesh-gene-1.501-mRNA-1	B05_07256717_07256991
Cab024135.1	A01_007168907_007167659		maker-scaff_10632_1-augustus-gene-1.643-mRNA-1	B05_07252138_07252563
Cab024136.1	A01_007169888_007169337		maker-scaff_10632_1-fgenesh-gene-1.499-mRNA-1	B05_07251125_07251352
Cab024137.1	A01_007170158_007172404		augustus_masked-scaff_10632_1-abinit-gene-1.184-mRNA-1	B05_07250852_07250701
Cab024139.1	A01_007186419_007185800		fgenesh_masked-scaff_9410_1-abinit-gene-9.309-mRNA-1	B03_09744588_09744998
Cab024140.2	A01_007190204_007187583		maker-scaff_10632_1-augustus-gene-1.641-mRNA-1	B05_07226598_07228183
Cab024141.2	A01_007203978_007204322		augustus_masked-scaff_10632_1-abinit-gene-1.177-mRNA-1	B05_07224526_07224229
Cab024142.1	A01_007211078_007210225		maker-scaff_10632_1-fgenesh-gene-1.497-mRNA-1	B05_07216357_07216941
Cab024143.1	A01_007216054_007211791		maker-scaff_10632_1-augustus-gene-1.639-mRNA-1	B05_07209781_07210208
Cab024144.1	A01_007237452_007236817		fgenesh_masked-scaff_10632_1-abinit-gene-1.367-mRNA-1	B05_07194965_07195597
Cab024146.1	A01_007243032_007241402		fgenesh_masked-scaff_10632_1-abinit-gene-1.391-mRNA-1	B05_07184286_07185602
Cab024147.1	A01_007246906_007243719		maker-scaff_10632_1-fgenesh-gene-1.495-mRNA-1	B05_07177182_07177436
Cab024149.1	A01_007258337_007257513		fgenesh_masked-scaff_10632_1-abinit-gene-1.397-mRNA-1	B05_07169351_07170175
Cab024151.1	A01_007271156_007268650		maker-scaff_10514_1-fgenesh-gene-1.409-mRNA-1	B05_48494427_48495168
Cab024152.2	A01_007277332_007278165		maker-scaff_10632_1-fgenesh-gene-1.580-mRNA-1	B05_07159971_07159631
Cab024153.1	A01_007280050_007282276		fgenesh_masked-scaff_10632_1-abinit-gene-1.317-mRNA-1	B05_07156673_07156416
Cab024156.1	A01_007292257_007290249		maker-scaff_10632_1-fgenesh-gene-1.494-mRNA-1	B05_07153330_07153873
Cab024157.1	A01_007301735_007303665		fgenesh_masked-scaff_10632_1-abinit-gene-1.272-mRNA-1	B05_07145260_07143686
Cab024158.1	A01_007306040_007307838		maker-scaff_10632_1-fgenesh-gene-1.578-mRNA-1	B05_07142702_07142148
Cab024159.2	A01_007310661_007313079		maker-scaff_10632_1-fgenesh-gene-1.577-mRNA-1	B05_07137830_07136457
Cab024163.1	A01_007324434_007322367		maker-scaff_10632_1-fgenesh-gene-1.492-mRNA-1	B05_07129058_07129703
Cab024165.1	A01_007341762_007339892		maker-scaff_11015_1-fgenesh-gene-4.478-mRNA-1	B02_46745094_46744868
Cab024166.1	A01_007350844_007342285		maker-scaff_10632_1-fgenesh-gene-1.489-mRNA-1	B05_07106522_07106860
Cab024168.1	A01_007382479_007384230		maker-scaff_10632_1-fgenesh-gene-1.576-mRNA-1	B05_07093002_07091229
Cab024169.1	A01_007385820_007384361		maker-scaff_10632_1-fgenesh-gene-1.488-mRNA-1	B05_07089576_07089989
Cab024170.1	A01_007396614_007390762		maker-scaff_10632_1-fgenesh-gene-1.487-mRNA-1	B05_07081681_07082355
Cab024171.1	A01_007406689_007404776		fgenesh_masked-scaff_10632_1-abinit-gene-1.389-mRNA-1	B05_07071508_07073010
Cab024172.1	A01_007418127_007419107		fgenesh_masked-scaff_10632_1-abinit-gene-1.250-mRNA-1	B05_07063168_07062176
Cab024173.1	A01_007424735_007423344		maker-scaff_10632_1-augustus-gene-1.631-mRNA-2	B05_07058099_07058410
Cab024174.1	A01_007425782_007427067		maker-scaff_10632_1-fgenesh-gene-1.575-mRNA-1	B05_07057621_07057351
Cab024176.1	A01_007433702_007431684		augustus_masked-scaff_10632_1-abinit-gene-1.144-mRNA-1	B05_07054796_07055369
Cab024177.1	A01_007435265_007437245		maker-scaff_10632_1-fgenesh-gene-1.574-mRNA-1	B05_07053076_07052890
Cab024180.2	A01_007442124_007444160		maker-scaff_10632_1-augustus-gene-1.697-mRNA-1	B05_07047625_07047158
Cab024182.1	A01_007451427_007449510		augustus_masked-scaff_10632_1-abinit-gene-1.139-mRNA-1	B05_07040354_07041177
Cab024184.1	A01_007465090_007467600		maker-scaff_10632_1-augustus-gene-1.696-mRNA-1	B05_07038910_07037722
Cab024190.1	A01_007488184_007486190		maker-scaff_10632_1-augustus-gene-1.627-mRNA-1	B05_07011873_07012244
Cab024195.1	A01_007519973_007509790		fgenesh_masked-scaff_10632_1-abinit-gene-1.244-mRNA-1	B05_06995609_06996358
Cab024196.1	A01_007524604_007521441		maker-scaff_10632_1-fgenesh-gene-1.478-mRNA-1	B05_06985800_06986238
Cab024198.1	A01_007545687_007543692		fgenesh_masked-scaff_10632_1-abinit-gene-1.408-mRNA-1	B05_06980548_06982215
Cab024199.1	A01_007551089_007547854		fgenesh_masked-scaff_10632_1-abinit-gene-1.276-mRNA-1	B05_06973990_06974561
Cab024200.1	A01_007559274_007554366		augustus_masked-scaff_10632_1-abinit-gene-1.123-mRNA-1	B05_06966739_06966946
Cab024203.1	A01_007573070_007572294		maker-scaff_9410_1-fgenesh-gene-9.392-mRNA-1	B03_09541312_09541972
Cab024204.1	A01_007579825_007581529		fgenesh_masked-scaff_10632_1-abinit-gene-1.338-mRNA-1	B05_06953099_06951552
Cab024205.1	A01_007606858_007610150		maker-scaff_10632_1-fgenesh-gene-1.563-mRNA-1	B05_06937446_06936813
Cab024206.1	A01_007611615_007610446		augustus_masked-scaff_10632_1-abinit-gene-1.115-mRNA-1	B05_06929806_06930134
Cab024207.1	A01_007618682_007619700		maker-scaff_10632_1-augustus-gene-1.690-mRNA-1	B05_06924973_06924520
Cab024217.1	A01_007689721_007674971		maker-scaff_10632_1-augustus-gene-1.618-mRNA-1	B05_06897145_06897873
Cab024221.3	A01_007730232_007727609		maker-scaff_10632_1-augustus-gene-1.615-mRNA-1	B05_06844579_06845257
Cab024222.1	A01_007731688_007732662		augustus_masked-scaff_10632_1-abinit-gene-1.96-mRNA-1	B05_06840425_06840203
Cab024225.1	A01_007738476_007736543		maker-scaff_10632_1-augustus-gene-1.614-mRNA-1	B05_06835113_06835523
Cab024229.2	A01_007755982_007758180		maker-scaff_10632_1-augustus-gene-1.686-mRNA-1	B05_06822258_06822024
Cab024230.1	A01_007767628_007771016		fgenesh_masked-scaff_10632_1-abinit-gene-1.350-mRNA-1	B05_06814695_06811861
Cab024231.1	A01_007772259_007771487		fgenesh_masked-scaff_10632_1-abinit-gene-1.376-mRNA-1	B05_06810751_06811096
Cab024235.1	A01_007806024_007799130		maker-scaff_10632_1-fgenesh-gene-1.457-mRNA-1	B05_06800394_06801326
Cab024236.1	A01_007811844_007811493		fgenesh_masked-scaff_10632_1-abinit-gene-1.414-mRNA-1	B05_06797773_06797970
Cab024237.1	A01_007814225_007813534		maker-scaff_10632_1-fgenesh-gene-1.456-mRNA-1	B05_06795638_06795863
Cab024238.1	A01_007825967_007829030		maker-scaff_10632_1-fgenesh-gene-1.551-mRNA-1	B05_06779653_06779188
Cab024239.1	A01_007832471_007829394		maker-scaff_11015_1-fgenesh-gene-4.449-mRNA-1	B02_47055799_47054998
Cab024240.1	A01_007835476_007834231		fgenesh_masked-scaff_10632_1-abinit-gene-1.230-mRNA-1	B05_06738666_06739691
Cab024246.1	A01_007878622_007875001		fgenesh_masked-scaff_10632_1-abinit-gene-1.275-mRNA-1	B05_06757895_06757470
Cab024248.1	A01_007893048_007891408		maker-scaff_10632_1-fgenesh-gene-1.455-mRNA-1	B05_06733077_06733544
Cab024249.1	A01_007898941_007900110		fgenesh_masked-scaff_10632_1-abinit-gene-1.413-mRNA-1	B05_06729129_06727951
Cab024250.1	A01_007905604_007900279		fgenesh_masked-scaff_10632_1-abinit-gene-1.239-mRNA-1	B05_06722876_06723426
Cab024251.1	A01_007923610_007924937		maker-scaff_10632_1-fgenesh-gene-1.548-mRNA-1	B05_06710910_06710470
Cab047498.1	A01_007930891_007928410		maker-scaff_10632_1-fgenesh-gene-1.453-mRNA-1	B05_06708159_06708547
Cab024254.1	A01_007969623_007971581		maker-scaff_10632_1-augustus-gene-1.679-mRNA-1	B05_06692904_06692563
Cab024257.1	A01_007998918_007995531		maker-scaff_12639_1-fgenesh-gene-0.252-mRNA-1	B08_34013596_34014705
Cab024258.1	A01_008002865_008000498		maker-scaff_10632_1-fgenesh-gene-1.449-mRNA-1	B05_06670221_06670622
Cab024259.1	A01_008005887_008003662		maker-scaff_10632_1-augustus-gene-1.603-mRNA-1	B05_06667240_06667546
Cab024260.1	A01_008015689_008013927		maker-scaff_10632_1-fgenesh-gene-1.447-mRNA-1	B05_06664972_06665158
Cab024261.1	A01_008029262_008028423		fgenesh_masked-scaff_10632_1-abinit-gene-1.311-mRNA-1	B05_06652152_06652712
Cab024262.1	A01_008042828_008039262		maker-scaff_10632_1-fgenesh-gene-1.445-mRNA-1	B05_06647147_06648407
Cab024265.1	A01_008055996_008057700		maker-scaff_10632_1-fgenesh-gene-1.543-mRNA-1	B05_06632976_06632832
Cab024267.1	A01_008093886_008095952		maker-scaff_10632_1-fgenesh-gene-1.542-mRNA-1	B05_06614348_06614140
Cab024268.1	A01_008097612_008101664		augustus_masked-scaff_10632_1-abinit-gene-1.56-mRNA-1	B05_06612180_06610929
Cab024269.1	A01_008113716_008115332		fgenesh_masked-scaff_10632_1-abinit-gene-1.260-mRNA-1	B05_06595820_06594828
Cab024270.1	A01_008120933_008123025		fgenesh_masked-scaff_10632_1-abinit-gene-1.409-mRNA-1	B05_06587330_06586919
Cab024271.1	A01_008124296_008123170		maker-scaff_10632_1-fgenesh-gene-1.444-mRNA-1	B05_06585210_06585648
Cab024274.1	A01_008135629_008132679		maker-scaff_10632_1-fgenesh-gene-1.443-mRNA-1	B05_06578634_06579116
Cab024276.1	A01_008142320_008138182		maker-scaff_10632_1-augustus-gene-1.598-mRNA-1	B05_06574315_06574563
Cab024278.1	A01_008150240_008152684		maker-scaff_10632_1-augustus-gene-1.674-mRNA-1	B05_06568332_06567733
Cab024280.1	A01_008158108_008157040		fgenesh_masked-scaff_10632_1-abinit-gene-1.227-mRNA-1	B05_06561388_06561912
Cab024281.6	A01_008179109_008182014		maker-scaff_10632_1-fgenesh-gene-1.534-mRNA-1	B05_06535238_06535007
Cab024282.1	A01_008182824_008182219		fgenesh_masked-scaff_10632_1-abinit-gene-1.234-mRNA-1	B05_06533121_06533732
Cab024285.1	A01_008194063_008199137		maker-scaff_10632_1-fgenesh-gene-1.533-mRNA-1	B05_06527658_06526501
Cab024287.1	A01_008213513_008216518		maker-scaff_10632_1-augustus-gene-1.668-mRNA-1	B05_06513187_06512805
Cab024288.1	A01_008217884_008221985		maker-scaff_10632_1-augustus-gene-1.667-mRNA-1	B05_06498176_06497284
Cab024293.1	A01_008253681_008254785		fgenesh_masked-scaff_10632_1-abinit-gene-1.243-mRNA-1	B05_06489154_06488918
Cab024294.1	A01_008255984_008258761		augustus_masked-scaff_10632_1-abinit-gene-1.29-mRNA-1	B05_06487514_06486831
Cab024295.1	A01_008265079_008267517		augustus_masked-scaff_10632_1-abinit-gene-1.28-mRNA-1	B05_06480885_06480653
Cab024296.1	A01_008276215_008277225		augustus_masked-scaff_10632_1-abinit-gene-1.27-mRNA-1	B05_06472336_06471323
Cab024300.2	A01_008295481_008300007		maker-scaff_10632_1-augustus-gene-1.663-mRNA-1	B05_06449216_06448749
Cab024301.2	A01_008306355_008309434		maker-scaff_10632_1-fgenesh-gene-1.521-mRNA-1	B05_06434738_06433508
Cab024304.1	A01_008328666_008324837		maker-scaff_10632_1-augustus-gene-1.596-mRNA-1	B05_06426205_06426572
Cab024308.1	A01_008350615_008352593		maker-scaff_10632_1-fgenesh-gene-1.519-mRNA-1	B05_06416490_06416189
Cab024309.1	A01_008353777_008358011		maker-scaff_10632_1-fgenesh-gene-1.518-mRNA-1	B05_06411847_06409147
Cab024310.1	A01_008363736_008365612		maker-scaff_10632_1-augustus-gene-1.658-mRNA-1	B05_06407295_06406925
Cab024311.2	A01_008367236_008366383		fgenesh_masked-scaff_10632_1-abinit-gene-1.269-mRNA-1	B05_06400732_06401502
Cab024312.1	A01_008371666_008367954		maker-scaff_10632_1-fgenesh-gene-1.439-mRNA-1	B05_06399038_06399445
Cab024313.1	A01_008373404_008372820		maker-scaff_10632_1-fgenesh-gene-1.438-mRNA-1	B05_06394438_06394809
Cab024314.1	A01_008374821_008375261		fgenesh_masked-scaff_10632_1-abinit-gene-1.323-mRNA-1	B05_06392744_06392301
Cab024315.1	A01_008376190_008377641		maker-scaff_10632_1-fgenesh-gene-1.516-mRNA-1	B05_06391444_06390309
Cab024316.1	A01_008380624_008378516		maker-scaff_10632_1-fgenesh-gene-1.437-mRNA-1	B05_06387805_06388743
Cab024317.1	A01_008381312_008383215		maker-scaff_10632_1-fgenesh-gene-1.515-mRNA-1	B05_06386891_06386151
Cab024319.1	A01_008390695_008388102		maker-scaff_10632_1-augustus-gene-1.592-mRNA-1	B05_06380321_06381066
Cab024320.1	A01_008391503_008390845		augustus_masked-scaff_10632_1-abinit-gene-1.5-mRNA-1	B05_06378701_06379162
Cab024321.1	A01_008393276_008394559		fgenesh_masked-scaff_9472_3-abinit-gene-0.245-mRNA-1	B05_00737537_00738819
Cab024322.1	A01_008400353_008395152		augustus_masked-scaff_10632_1-abinit-gene-1.4-mRNA-1	B05_06376796_06377155
Cab024323.1	A01_008400997_008401326		augustus_masked-scaff_10632_1-abinit-gene-1.3-mRNA-1	B05_06372116_06371775
Cab024325.1	A01_008413237_008416597		maker-scaff_10632_1-fgenesh-gene-1.511-mRNA-1	B05_06350712_06350031
Cab024327.1	A01_008433174_008435512		maker-scaff_10632_1-augustus-gene-0.816-mRNA-1	B05_06330243_06330002
Cab024329.1	A01_008440363_008439833		fgenesh_masked-scaff_10632_1-abinit-gene-0.408-mRNA-1	B05_06323542_06323869
Cab024331.1	A01_008450341_008448308		maker-scaff_11015_1-fgenesh-gene-14.401-mRNA-1	B02_37023055_37021850
Cab024332.1	A01_008455763_008451616		maker-scaff_10632_1-fgenesh-gene-0.568-mRNA-1	B05_06320933_06321704
Cab024333.2	A01_008460090_008462989		maker-scaff_10632_1-augustus-gene-0.814-mRNA-1	B05_06311208_06311085
Cab024335.1	A01_008482644_008486073		maker-scaff_10632_1-augustus-gene-0.813-mRNA-1	B05_06297456_06297065
Cab024336.1	A01_008489270_008494896		maker-scaff_10632_1-augustus-gene-0.812-mRNA-1	B05_06295152_06295010
Cab024337.1	A01_008495817_008502410		maker-scaff_10632_1-augustus-gene-0.811-mRNA-1	B05_06293139_06292821
Cab024338.1	A01_008503309_008505630		maker-scaff_10632_1-augustus-gene-0.810-mRNA-1	B05_06286460_06286081
Cab024339.1	A01_008527161_008531446		maker-scaff_10632_1-fgenesh-gene-0.648-mRNA-1	B05_06277976_06277125
Cab024340.1	A01_008536040_008537807		maker-scaff_10632_1-fgenesh-gene-0.647-mRNA-1	B05_06268608_06267932
Cab024341.1	A01_008538515_008541863		maker-scaff_10632_1-fgenesh-gene-0.646-mRNA-1	B05_06266385_06265576
Cab024343.4	A01_008552436_008547554		maker-scaff_10632_1-augustus-gene-0.736-mRNA-2	B05_06253358_06253673
Cab024344.2	A01_008558926_008553075		maker-scaff_10632_1-augustus-gene-0.735-mRNA-2	B05_06251978_06252616
Cab024346.3	A01_008574896_008569285		maker-scaff_10632_1-augustus-gene-0.734-mRNA-1	B05_06235818_06237122
Cab024349.1	A01_008605913_008598700		maker-scaff_10632_1-fgenesh-gene-0.561-mRNA-1	B05_06213706_06214147
Cab024350.1	A01_008609823_008606628		maker-scaff_10632_1-fgenesh-gene-0.560-mRNA-1	B05_06209369_06209905
Cab024351.1	A01_008614818_008617408		fgenesh_masked-scaff_10632_1-abinit-gene-0.435-mRNA-1	B05_06206216_06205713
Cab024352.1	A01_008621411_008622908		maker-scaff_10632_1-fgenesh-gene-0.641-mRNA-1	B05_06204064_06203686
Cab024353.1	A01_008626331_008624963		fgenesh_masked-scaff_10632_1-abinit-gene-0.261-mRNA-1	B05_06199497_06200171
Cab024354.1	A01_008636993_008633456		maker-scaff_10632_1-augustus-gene-0.730-mRNA-1	B05_06193587_06193893
Cab024355.1	A01_008639019_008644520		maker-scaff_10632_1-augustus-gene-0.801-mRNA-1	B05_06185916_06183848
Cab024356.1	A01_008645949_008650087		maker-scaff_10632_1-fgenesh-gene-0.639-mRNA-1	B05_06182580_06181698
Cab024357.3	A01_008659832_008655906		maker-scaff_10632_1-augustus-gene-0.729-mRNA-1	B05_06179079_06179538
Cab024359.2	A01_008666995_008662364		maker-scaff_10632_1-augustus-gene-0.728-mRNA-1	B05_06172488_06173404
Cab024361.1	A01_008673153_008670923		maker-scaff_10632_1-fgenesh-gene-0.554-mRNA-1	B05_06164229_06164708
Cab024362.1	A01_008679436_008677181		maker-scaff_10632_1-fgenesh-gene-0.553-mRNA-1	B05_06157147_06157634
Cab024363.1	A01_008683526_008681541		maker-scaff_10632_1-fgenesh-gene-0.552-mRNA-1	B05_06147484_06148235
Cab024365.1	A01_008699542_008702641		maker-scaff_10632_1-augustus-gene-0.798-mRNA-1	B05_06137699_06135945
Cab024367.1	A01_008706770_008704109		maker-scaff_10632_1-fgenesh-gene-0.551-mRNA-1	B05_06132741_06132962
Cab024368.2	A01_008709948_008707183		maker-scaff_10632_1-augustus-gene-0.723-mRNA-1	B05_06130601_06131153
Cab024371.2	A01_008731626_008728649		maker-scaff_10632_1-augustus-gene-0.722-mRNA-1	B05_06124536_06124846
Cab024372.2	A01_008734148_008735941		maker-scaff_10632_1-augustus-gene-0.797-mRNA-1	B05_06120477_06119993
Cab024373.1	A01_008740788_008739816		augustus_masked-scaff_10632_1-abinit-gene-0.201-mRNA-1	B05_06114502_06114779
Cab024374.1	A01_008741239_008744370		maker-scaff_9410_1-augustus-gene-5.629-mRNA-1	B03_05326734_05326535
Cab024376.1	A01_008747935_008749433		augustus_masked-scaff_10632_1-abinit-gene-0.198-mRNA-1	B05_06106306_06106058
Cab024378.1	A01_008760412_008762571		augustus_masked-scaff_10632_1-abinit-gene-0.195-mRNA-1	B05_06091828_06091490
Cab024379.1	A01_008766811_008763491		maker-scaff_10632_1-augustus-gene-0.719-mRNA-1	B05_06089756_06089928
Cab024380.1	A01_008770157_008768526		maker-scaff_10632_1-fgenesh-gene-0.544-mRNA-1	B05_06082465_06082713
Cab024381.1	A01_008778513_008774811		fgenesh_masked-scaff_10632_1-abinit-gene-0.291-mRNA-1	B05_06077212_06077400
Cab024382.1	A01_008779110_008781006		fgenesh_masked-scaff_10632_1-abinit-gene-0.380-mRNA-1	B05_06074993_06074392
Cab024385.1	A01_008800509_008801542		maker-scaff_10632_1-fgenesh-gene-0.630-mRNA-1	B05_06062222_06062006
Cab024386.1	A01_008802169_008803373		fgenesh_masked-scaff_10632_1-abinit-gene-0.305-mRNA-1	B05_06060699_06060568
Cab042242.1	A01_008813420_008817117		maker-scaff_10632_1-fgenesh-gene-0.629-mRNA-1	B05_06059659_06058875
Cab042243.1	A01_008817524_008818535		maker-scaff_10632_1-fgenesh-gene-0.628-mRNA-1	B05_06055729_06055171
Cab042244.5	A01_008828288_008825876		maker-scaff_10632_1-augustus-gene-0.713-mRNA-1	B05_06045140_06045707
Cab042245.1	A01_008830465_008831497		maker-scaff_10632_1-fgenesh-gene-0.627-mRNA-1	B05_06043186_06042774
Cab042246.1	A01_008833399_008831805		maker-scaff_10632_1-fgenesh-gene-0.539-mRNA-1	B05_06040226_06040646
Cab042247.1	A01_008836682_008833588		maker-scaff_10632_1-augustus-gene-0.710-mRNA-1	B05_06038630_06039391
Cab024388.1	A01_008852445_008850760		fgenesh_masked-scaff_10632_1-abinit-gene-0.343-mRNA-1	B05_06022885_06023596
Cab024389.2	A01_008858938_008854730		maker-scaff_10632_1-augustus-gene-0.708-mRNA-1	B05_06015463_06015832
Cab024391.1	A01_008864366_008865084		maker-scaff_10632_1-fgenesh-gene-0.625-mRNA-1	B05_06014020_06013582
Cab024394.1	A01_008877055_008879065		fgenesh_masked-scaff_10632_1-abinit-gene-0.354-mRNA-1	B05_06009635_06008702
Cab024395.1	A01_008879498_008879328		augustus_masked-scaff_11015_1-abinit-gene-3.179-mRNA-1	B02_47581743_47581573
Cab024397.1	A01_008896893_008899461		maker-scaff_10632_1-fgenesh-gene-0.624-mRNA-1	B05_06002843_06002473
Cab024398.1	A01_008907061_008907660		maker-scaff_10632_1-augustus-gene-0.785-mRNA-1	B05_05999258_05998667
Cab024401.1	A01_008915216_008914608		fgenesh_masked-scaff_10632_1-abinit-gene-0.254-mRNA-1	B05_05992042_05992647
Cab024402.1	A01_008919184_008915892		fgenesh_masked-scaff_10632_1-abinit-gene-0.451-mRNA-1	B05_05989778_05991010
Cab024405.1	A01_008938633_008940079		augustus_masked-scaff_10632_1-abinit-gene-0.162-mRNA-1	B05_05986252_05985922
Cab024406.1	A01_008942792_008944991		maker-scaff_10632_1-augustus-gene-0.783-mRNA-1	B05_05981356_05980964
Cab024407.1	A01_008948278_008945581		fgenesh_masked-scaff_10632_1-abinit-gene-0.275-mRNA-1	B05_05978388_05978669
Cab024408.1	A01_008950117_008952311		augustus_masked-scaff_10632_1-abinit-gene-0.158-mRNA-1	B05_05974642_05973833
Cab024409.1	A01_008961295_008963096		maker-scaff_10632_1-fgenesh-gene-0.620-mRNA-1	B05_05959556_05959193
Cab024411.1	A01_008981638_008980199		maker-scaff_10632_1-fgenesh-gene-0.532-mRNA-1	B05_05949628_05950180
Cab024415.1	A01_009050060_009049719		augustus_masked-scaff_10632_1-abinit-gene-0.150-mRNA-1	B05_05929780_05930124
Cab024417.3	A01_009061994_009059290		maker-scaff_10632_1-augustus-gene-0.703-mRNA-1	B05_05920362_05920759
Cab024418.2	A01_009064023_009066008		maker-scaff_10632_1-fgenesh-gene-0.619-mRNA-1	B05_05917184_05916633
Cab024422.1	A01_009080538_009082781		fgenesh_masked-scaff_10632_1-abinit-gene-0.266-mRNA-1	B05_05905918_05905286
Cab024424.2	A01_009102991_009104829		maker-scaff_10632_1-fgenesh-gene-0.615-mRNA-1	B05_05890880_05890531
Cab024425.3	A01_009111658_009109802		maker-scaff_10632_1-fgenesh-gene-0.527-mRNA-1	B05_05884499_05885778
Cab024427.1	A01_009122740_009120094		maker-scaff_10632_1-fgenesh-gene-0.526-mRNA-1	B05_05873938_05874564
Cab024428.1	A01_009126198_009123719		maker-scaff_10632_1-fgenesh-gene-0.525-mRNA-1	B05_05868790_05869322
Cab024429.1	A01_009126845_009128058		maker-scaff_10632_1-fgenesh-gene-0.612-mRNA-1	B05_05866947_05866679
Cab024430.1	A01_009129191_009128619		augustus_masked-scaff_10632_1-abinit-gene-0.133-mRNA-1	B05_05865689_05866271
Cab024432.1	A01_009132204_009133453		maker-scaff_10632_1-augustus-gene-0.772-mRNA-2	B05_05862807_05862512
Cab024435.1	A01_009159804_009157513		fgenesh_masked-scaff_10632_1-abinit-gene-0.310-mRNA-1	B05_05843871_05845598
Cab024436.3	A01_009166207_009166623		augustus_masked-scaff_10632_1-abinit-gene-0.127-mRNA-1	B05_05837954_05837538
Cab024437.1	A01_009170132_009168117		maker-scaff_10632_1-augustus-gene-0.694-mRNA-1	B05_05834031_05834332
Cab024439.1	A01_009180361_009180969		augustus_masked-scaff_10632_1-abinit-gene-0.125-mRNA-1	B05_05832341_05831924
Cab024441.1	A01_009186213_009188557		maker-scaff_10632_1-fgenesh-gene-0.610-mRNA-1	B05_05827389_05826885
Cab024444.1	A01_009198463_009196946		maker-scaff_10632_1-augustus-gene-0.770-mRNA-1	B05_05820849_05820462
Cab024445.1	A01_009204677_009205628		maker-scaff_10632_1-augustus-gene-0.769-mRNA-1	B05_05814708_05814452
Cab024446.1	A01_009209327_009211653		fgenesh_masked-scaff_10632_1-abinit-gene-0.402-mRNA-1	B05_05812599_05811073
Cab024448.1	A01_009218370_009220549		maker-scaff_10632_1-augustus-gene-0.768-mRNA-1	B05_05796889_05796511
Cab024451.1	A01_009236704_009239876		maker-scaff_10632_1-fgenesh-gene-0.604-mRNA-1	B05_05788568_05787556
Cab024452.1	A01_009247844_009240501		maker-scaff_10632_1-augustus-gene-0.691-mRNA-1	B05_05779162_05779531
Cab024454.1	A01_009256828_009261239		maker-scaff_10632_1-augustus-gene-0.765-mRNA-1	B05_05773341_05773151
Cab024455.1	A01_009261473_009261715		fgenesh_masked-scaff_9490_1-abinit-gene-12.374-mRNA-1	B07_10027278_10027584
Cab024456.3	A01_009268622_009264753		maker-scaff_10632_1-fgenesh-gene-0.518-mRNA-1	B05_05767828_05768238
Cab024457.1	A01_009279878_009279387		maker-scaff_10632_1-fgenesh-gene-0.517-mRNA-1	B05_05764223_05764361
Cab024458.1	A01_009281566_009287410		maker-scaff_10632_1-fgenesh-gene-0.600-mRNA-1	B05_05757970_05757303
Cab024459.1	A01_009288219_009293237		maker-scaff_10632_1-augustus-gene-0.762-mRNA-1	B05_05750610_05750156
Cab024461.1	A01_009298169_009295606		fgenesh_masked-scaff_10632_1-abinit-gene-0.279-mRNA-1	B05_05744251_05745214
Cab024468.1	A01_009357212_009358610		maker-scaff_10632_1-fgenesh-gene-0.596-mRNA-1	B05_05721362_05720710
Cab024469.1	A01_009365810_009361481		augustus_masked-scaff_9490_1-abinit-gene-15.124-mRNA-1	B07_06588658_06588429
Cab024470.1	A01_009384063_009387032		fgenesh_masked-scaff_10632_1-abinit-gene-0.287-mRNA-1	B05_05709111_05708694
Cab024471.3	A01_009393719_009396442		fgenesh_masked-scaff_10632_1-abinit-gene-0.330-mRNA-1	B05_05699582_05696856
Cab024475.1	A01_009419070_009421386		maker-scaff_10632_1-augustus-gene-0.758-mRNA-1	B05_05690404_05689663
Cab024477.2	A01_009424862_009424008		fgenesh_masked-scaff_10632_1-abinit-gene-0.417-mRNA-1	B05_05677825_05678691
Cab024479.1	A01_009436841_009432638		augustus_masked-scaff_10632_1-abinit-gene-0.90-mRNA-1	B05_05668680_05668889
Cab024481.1	A01_009449500_009451623		maker-scaff_10632_1-fgenesh-gene-0.591-mRNA-1	B05_05656520_05656093
Cab024482.1	A01_009451986_009453629		maker-scaff_10632_1-augustus-gene-0.756-mRNA-2	B05_05655132_05654944
Cab024483.1	A01_009456026_009454069		maker-scaff_10632_1-fgenesh-gene-0.512-mRNA-1	B05_05652147_05653029
Cab024484.1	A01_009457880_009459263		fgenesh_masked-scaff_10632_1-abinit-gene-0.276-mRNA-1	B05_05650655_05649673
Cab024485.1	A01_009461033_009459590		maker-scaff_10632_1-fgenesh-gene-0.511-mRNA-1	B05_05648260_05648470
Cab024486.1	A01_009483874_009485882		maker-scaff_10632_1-augustus-gene-0.755-mRNA-1	B05_05635080_05634221
Cab024487.1	A01_009499095_009500064		maker-scaff_10632_1-fgenesh-gene-0.510-mRNA-1	B05_05610740_05611020
Cab024489.2	A01_009504726_009503616		maker-scaff_10632_1-fgenesh-gene-0.509-mRNA-1	B05_05609523_05609813
Cab024490.2	A01_009506898_009505287		maker-scaff_10632_1-fgenesh-gene-0.508-mRNA-1	B05_05606368_05606556
Cab024491.1	A01_009512734_009509789		maker-scaff_10632_1-augustus-gene-0.680-mRNA-1	B05_05596176_05596443
Cab024493.2	A01_009519096_009518107		fgenesh_masked-scaff_10632_1-abinit-gene-0.298-mRNA-1	B05_05591642_05592628
Cab024494.1	A01_009522218_009522945		maker-scaff_10632_1-fgenesh-gene-0.586-mRNA-1	B05_05588951_05588699
Cab024495.1	A01_009526845_009523133		maker-scaff_10632_1-augustus-gene-0.679-mRNA-1	B05_05585459_05585676
Cab024496.1	A01_009528746_009528567		fgenesh_masked-scaff_10632_1-abinit-gene-0.355-mRNA-1	B05_05582981_05583160
Cab024497.2	A01_009530435_009530118		fgenesh_masked-scaff_10632_1-abinit-gene-0.296-mRNA-1	B05_05581235_05581561
Cab024498.1	A01_009533866_009536098		maker-scaff_10632_1-fgenesh-gene-0.584-mRNA-1	B05_05572232_05571400
Cab024499.2	A01_009539838_009537805		maker-scaff_10632_1-fgenesh-gene-0.505-mRNA-1	B05_05567522_05567817
Cab024501.2	A01_009541981_009544682		maker-scaff_10632_1-fgenesh-gene-0.583-mRNA-1	B05_05565371_05565125
Cab024503.1	A01_009557942_009555639		fgenesh_masked-scaff_10632_1-abinit-gene-0.278-mRNA-1	B05_05552215_05552598
Cab024505.1	A01_009566696_009568631		maker-scaff_10632_1-augustus-gene-0.749-mRNA-2	B05_05548584_05548281
Cab024506.1	A01_009570732_009568892		maker-scaff_10632_1-fgenesh-gene-0.501-mRNA-1	B05_05544817_05545453
Cab024511.1	A01_009604815_009606414		maker-scaff_10632_1-augustus-gene-0.748-mRNA-1	B05_05541820_05540974
Cab024517.3	A01_009643034_009641985		maker-scaff_10632_1-augustus-gene-0.675-mRNA-1	B05_05521531_05522563
Cab024518.1	A01_009644028_009647311		maker-scaff_10632_1-augustus-gene-0.746-mRNA-1	B05_05516190_05515757
Cab024520.1	A01_009654464_009651613		maker-scaff_10632_1-fgenesh-gene-0.496-mRNA-1	B05_05508639_05511435
Cab024522.1	A01_009670519_009668538		maker-scaff_10632_1-fgenesh-gene-0.495-mRNA-1	B05_05501095_05501362
Cab024524.1	A01_009676102_009674295		maker-scaff_10632_1-augustus-gene-0.672-mRNA-1	B05_05498391_05498506
Cab024525.1	A01_009681468_009679932		maker-scaff_10632_1-fgenesh-gene-0.493-mRNA-1	B05_05494421_05494941
Cab024526.1	A01_009687387_009684525		maker-scaff_10632_1-fgenesh-gene-0.492-mRNA-1	B05_05492296_05493367
Cab024527.2	A01_009690796_009694771		maker-scaff_10632_1-fgenesh-gene-0.577-mRNA-1	B05_05487959_05487458
Cab024528.1	A01_009696712_009700435		maker-scaff_10632_1-fgenesh-gene-0.576-mRNA-1	B05_05480953_05480098
Cab024529.1	A01_009707554_009703829		maker-scaff_10632_1-augustus-gene-0.668-mRNA-1	B05_05473155_05474160
Cab024530.1	A01_009712965_009710184		maker-scaff_9410_1-augustus-gene-4.653-mRNA-1	B03_05106729_05107215
Cab024535.1	A01_009746509_009748363		maker-scaff_9410_1-fgenesh-gene-4.581-mRNA-1	B03_05102111_05101800
Cab024536.5	A01_009759552_009756635		maker-scaff_11015_1-augustus-gene-3.739-mRNA-1	B02_47931778_47931161
Cab024537.1	A01_009770217_009774182		maker-scaff_10632_1-augustus-gene-0.742-mRNA-1	B05_05435919_05435078
Cab024542.1	A01_009795911_009793355		maker-scaff_9410_1-fgenesh-gene-4.515-mRNA-1	B03_05096678_05096841
Cab024543.1	A01_009799031_009796442		maker-scaff_10632_1-augustus-gene-0.665-mRNA-1	B05_05424257_05424977
Cab024544.1	A01_009801780_009799466		maker-scaff_9410_1-fgenesh-gene-4.513-mRNA-1	B03_05082744_05083058
Cab024545.1	A01_009802945_009804904		maker-scaff_10632_1-fgenesh-gene-0.571-mRNA-1	B05_05418560_05418140
Cab024547.1	A01_009809826_009811730		maker-scaff_10632_1-fgenesh-gene-0.570-mRNA-1	B05_05412072_05411580
Cab024548.1	A01_009817973_009819481		augustus_masked-scaff_10632_1-abinit-gene-0.15-mRNA-1	B05_05398922_05397411
Cab024549.1	A01_009823122_009822722		maker-scaff_10632_1-fgenesh-gene-0.483-mRNA-1	B05_05396238_05396412
Cab024552.1	A01_009830997_009829094		maker-scaff_10632_1-fgenesh-gene-0.482-mRNA-1	B05_05393233_05393595
Cab024554.1	A01_009849401_009847853		maker-scaff_10632_1-augustus-gene-0.659-mRNA-2	B05_05386059_05386285
Cab024555.1	A01_009850277_009850035		maker-scaff_10632_1-augustus-gene-0.658-mRNA-1	B05_05384950_05385398
Cab024556.1	A01_009855136_009856512		fgenesh_masked-scaff_10632_1-abinit-gene-0.456-mRNA-1	B05_05377614_05376298
Cab024559.1	A01_009875917_009879917		maker-scaff_10632_1-augustus-gene-0.739-mRNA-2	B05_05364431_05364082
Cab024560.1	A01_009887133_009882470		fgenesh_masked-scaff_10632_1-abinit-gene-0.263-mRNA-1	B05_05356717_05359500
Cab024562.1	A01_009895175_009892320		augustus_masked-scaff_9749_1-abinit-gene-2.198-mRNA-1	B05_05281582_05281824
Cab024564.2	A01_009899616_009910582		augustus_masked-scaff_9749_1-abinit-gene-2.197-mRNA-1	B05_05276380_05273096
Cab024565.2	A01_009920521_009916748		maker-scaff_9749_1-fgenesh-gene-2.469-mRNA-1	B05_05261973_05263486
Cab024567.1	A01_009922824_009921693		maker-scaff_9749_1-fgenesh-gene-2.468-mRNA-1	B05_05259196_05259326
Cab024568.1	A01_009923686_009926385		maker-scaff_9749_1-fgenesh-gene-2.552-mRNA-1	B05_05256075_05255813
Cab024569.1	A01_009930038_009927194		maker-scaff_9749_1-augustus-gene-2.610-mRNA-2	B05_05253791_05254743
Cab024571.1	A01_009935583_009933931		fgenesh_masked-scaff_11015_1-abinit-gene-3.490-mRNA-1	B02_47992731_47992523
Cab024572.1	A01_009936148_009936848		fgenesh_masked-scaff_9749_1-abinit-gene-2.279-mRNA-1	B05_05244192_05243644
Cab024578.2	A01_009983313_009979656		maker-scaff_9749_1-fgenesh-gene-2.464-mRNA-1	B05_05238617_05238829
Cab024581.1	A01_010021181_010023544		maker-scaff_9749_1-fgenesh-gene-2.551-mRNA-1	B05_05226173_05225531
Cab044975.1	A01_010042270_010045132		maker-scaff_9749_1-fgenesh-gene-2.550-mRNA-1	B05_05207636_05206704
Cab044974.1	A01_010056313_010054302		fgenesh_masked-scaff_9749_1-abinit-gene-2.329-mRNA-1	B05_05198652_05198985
Cab044972.3	A01_010061176_010064203		maker-scaff_9749_1-fgenesh-gene-2.549-mRNA-1	B05_05196699_05195417
Cab044971.1	A01_010076053_010077646		maker-scaff_9749_1-fgenesh-gene-2.548-mRNA-1	B05_05178233_05177669
Cab044970.1	A01_010082376_010080788		fgenesh_masked-scaff_9749_1-abinit-gene-2.357-mRNA-1	B05_05173616_05174395
Cab044969.1	A01_010084843_010083676		maker-scaff_9749_1-fgenesh-gene-2.459-mRNA-1	B05_05171194_05171763
Cab044968.1	A01_010092556_010089675		maker-scaff_9749_1-fgenesh-gene-2.458-mRNA-1	B05_05164570_05165447
Cab044967.1	A01_010095170_010093248		maker-scaff_9749_1-fgenesh-gene-2.456-mRNA-1	B05_05158836_05159338
Cab044966.1	A01_010097657_010098422		maker-scaff_9749_1-fgenesh-gene-2.547-mRNA-1	B05_05155927_05155758
Cab044965.1	A01_010110053_010099171		maker-scaff_9749_1-augustus-gene-2.600-mRNA-1	B05_05154470_05154802
Cab044964.2	A01_010113472_010111472		maker-scaff_9749_1-fgenesh-gene-2.454-mRNA-1	B05_05147016_05147465
Cab044963.1	A01_010120600_010118118		maker-scaff_9749_1-fgenesh-gene-2.453-mRNA-1	B05_05139912_05140723
Cab044960.1	A01_010143514_010147554		maker-scaff_9749_1-fgenesh-gene-2.546-mRNA-1	B05_05127648_05125983
Cab044959.1	A01_010148362_010149943		maker-scaff_9749_1-fgenesh-gene-2.545-mRNA-1	B05_05123132_05122906
Cab044958.1	A01_010150516_010152304		maker-scaff_9749_1-fgenesh-gene-2.544-mRNA-1	B05_05121831_05121297
Cab044957.1	A01_010154180_010152965		maker-scaff_9749_1-augustus-gene-2.597-mRNA-2	B05_05119028_05119271
Cab044953.1	A01_010199903_010202140		maker-scaff_9749_1-fgenesh-gene-2.542-mRNA-1	B05_05084039_05083888
Cab044952.1	A01_010208405_010203944		maker-scaff_9749_1-fgenesh-gene-2.449-mRNA-1	B05_05080817_05082016
Cab044951.1	A01_010212900_010211828		maker-scaff_9749_1-fgenesh-gene-2.448-mRNA-1	B05_05073262_05074073
Cab044950.1	A01_010220341_010219113		maker-scaff_9749_1-fgenesh-gene-2.447-mRNA-1	B05_05070216_05070702
Cab044949.1	A01_010223373_010221713		maker-scaff_9749_1-fgenesh-gene-2.446-mRNA-1	B05_05069019_05069213
Cab044948.1	A01_010227670_010223969		maker-scaff_9749_1-fgenesh-gene-2.445-mRNA-1	B05_05067938_05068209
Cab044946.1	A01_010232199_010232738		maker-scaff_9749_1-fgenesh-gene-2.540-mRNA-1	B05_05064068_05063729
Cab044945.1	A01_010236909_010234968		maker-scaff_9749_1-fgenesh-gene-2.444-mRNA-1	B05_05055530_05055974
Cab044944.1	A01_010239424_010237934		maker-scaff_9749_1-augustus-gene-2.587-mRNA-1	B05_05052515_05053241
Cab044941.1	A01_010256900_010258431		fgenesh_masked-scaff_11782_1-abinit-gene-1.101-mRNA-1	B05_50399730_50401064
Cab044939.1	A01_010266413_010261872		maker-scaff_9749_1-fgenesh-gene-2.441-mRNA-1	B05_05040110_05040325
Cab044938.1	A01_010272141_010266655		maker-scaff_9749_1-augustus-gene-2.585-mRNA-1	B05_05035580_05036097
Cab044935.1	A01_010283874_010284369		maker-scaff_9749_1-augustus-gene-2.676-mRNA-1	B05_05019241_05018992
Cab044933.1	A01_010287909_010290060		maker-scaff_11015_1-fgenesh-gene-15.502-mRNA-1	B02_35507310_35507920
Cab044929.1	A01_010322310_010321205		maker-scaff_9749_1-fgenesh-gene-2.437-mRNA-1	B05_05012645_05012959
Cab044926.1	A01_010342276_010343607		maker-scaff_9749_1-fgenesh-gene-2.539-mRNA-1	B05_04999501_04999092
Cab044923.1	A01_010364424_010363468		maker-scaff_9749_1-fgenesh-gene-2.436-mRNA-1	B05_04993219_04993463
Cab044921.4	A01_010365467_010366985		maker-scaff_9749_1-fgenesh-gene-2.538-mRNA-1	B05_04992348_04992046
Cab044920.2	A01_010374613_010377022		fgenesh_masked-scaff_9749_1-abinit-gene-2.367-mRNA-1	B05_04974885_04974613
Cab044919.1	A01_010385756_010381304		maker-scaff_9749_1-fgenesh-gene-2.434-mRNA-1	B05_04971270_04971939
Cab044918.1	A01_010394520_010395743		maker-scaff_9410_1-fgenesh-gene-4.572-mRNA-1	B03_04962669_04962444
Cab044917.1	A01_010396931_010398015		maker-scaff_9749_1-augustus-gene-2.670-mRNA-1	B05_04963756_04963519
Cab044916.1	A01_010398479_010400443		maker-scaff_9749_1-augustus-gene-2.669-mRNA-2	B05_04963078_04962766
Cab044914.2	A01_010405077_010407229		augustus_masked-scaff_9749_1-abinit-gene-2.115-mRNA-1	B05_04957483_04957001
Cab044913.1	A01_010407654_010409068		maker-scaff_9749_1-fgenesh-gene-2.529-mRNA-1	B05_04953217_04952725
Cab044911.1	A01_010417439_010416283		maker-scaff_9749_1-fgenesh-gene-2.433-mRNA-1	B05_04950076_04950575
Cab044908.1	A01_010433545_010438002		maker-scaff_9749_1-augustus-gene-2.665-mRNA-2	B05_04934359_04933838
Cab044907.1	A01_010438161_010439887		maker-scaff_9749_1-fgenesh-gene-2.525-mRNA-1	B05_04930085_04929693
Cab044906.1	A01_010440598_010441587		maker-scaff_9749_1-fgenesh-gene-2.524-mRNA-1	B05_04927882_04927370
Cab044905.1	A01_010446633_010447607		maker-scaff_9749_1-fgenesh-gene-2.522-mRNA-1	B05_04923479_04923261
Cab044904.1	A01_010452435_010455226		maker-scaff_9749_1-augustus-gene-2.660-mRNA-1	B05_04920943_04920662
Cab012889.1	A01_010476783_010475770		augustus_masked-scaff_9749_1-abinit-gene-2.104-mRNA-1	B05_04908936_04909931
Cab012891.1	A01_010486813_010484667		maker-scaff_9749_1-fgenesh-gene-2.432-mRNA-1	B05_04897959_04898733
Cab012893.1	A01_010524279_010528244		augustus_masked-scaff_9749_1-abinit-gene-2.101-mRNA-1	B02_19479953_19478704
Cab012898.1	A01_010545508_010542313		fgenesh_masked-scaff_9749_1-abinit-gene-2.356-mRNA-1	B05_04891442_04891666
Cab012899.1	A01_010547001_010549733		maker-scaff_9749_1-augustus-gene-2.658-mRNA-1	B05_04885285_04884766
Cab012900.1	A01_010551106_010550220		maker-scaff_9749_1-augustus-gene-2.576-mRNA-1	B05_04882325_04882415
Cab012901.1	A01_010551490_010553889		maker-scaff_9749_1-augustus-gene-2.657-mRNA-1	B05_04881250_04880990
Cab012903.2	A01_010560677_010561100		augustus_masked-scaff_9749_1-abinit-gene-2.94-mRNA-1	B05_04877598_04877356
Cab012904.1	A01_010561968_010561632		maker-scaff_9749_1-fgenesh-gene-2.429-mRNA-1	B05_04876250_04876393
Cab012905.1	A01_010565886_010563944		maker-scaff_9749_1-augustus-gene-2.574-mRNA-1	B05_04873640_04874244
Cab012907.1	A01_010571738_010570781		fgenesh_masked-scaff_9749_1-abinit-gene-2.290-mRNA-1	B05_04866162_04867058
Cab012908.1	A01_010575322_010576630		fgenesh_masked-scaff_9749_1-abinit-gene-2.325-mRNA-1	B05_04859826_04859464
Cab012909.2	A01_010578807_010577557		fgenesh_masked-scaff_9749_1-abinit-gene-2.316-mRNA-1	B05_04856736_04857509
Cab012910.1	A01_010580974_010583327		maker-scaff_9749_1-fgenesh-gene-2.516-mRNA-1	B05_04853938_04853611
Cab012911.1	A01_010584991_010586356		maker-scaff_9749_1-fgenesh-gene-2.515-mRNA-1	B05_04850948_04850259
Cab012912.1	A01_010589792_010588296		fgenesh_masked-scaff_9749_1-abinit-gene-2.244-mRNA-1	B05_04847360_04848541
Cab026346.1	A01_010601349_010600893		maker-scaff_9941_1-fgenesh-gene-0.70-mRNA-1	B03_36133601_36133785
Cab012915.1	A01_010607210_010605092		maker-scaff_9749_1-fgenesh-gene-2.426-mRNA-1	B05_04841034_04841336
Cab012916.1	A01_010621538_010619149		fgenesh_masked-scaff_9749_1-abinit-gene-2.389-mRNA-1	B05_04837272_04837859
Cab012917.1	A01_010625314_010626664		fgenesh_masked-scaff_9749_1-abinit-gene-2.299-mRNA-1	B05_04831754_04831410
Cab012918.1	A01_010633323_010632886		maker-scaff_9749_1-fgenesh-gene-2.425-mRNA-1	B05_04830433_04830556
Cab012920.1	A01_010635880_010637959		maker-scaff_9749_1-fgenesh-gene-2.514-mRNA-1	B05_04827593_04826566
Cab012921.1	A01_010642066_010639243		maker-scaff_9749_1-fgenesh-gene-2.424-mRNA-1	B05_04814248_04814651
Cab012922.1	A01_010649476_010648131		augustus_masked-scaff_9749_1-abinit-gene-2.68-mRNA-1	B05_04805167_04805973
Cab012924.1	A01_010673119_010674699		maker-scaff_9749_1-fgenesh-gene-2.512-mRNA-1	B05_04790014_04789576
Cab012925.1	A01_010681906_010681011		maker-scaff_9749_1-fgenesh-gene-2.423-mRNA-1	B05_04787922_04788361
Cab012926.1	A01_010684980_010683808		fgenesh_masked-scaff_9749_1-abinit-gene-2.229-mRNA-1	B05_04785113_04786294
Cab012927.1	A01_010685708_010686121		maker-scaff_9749_1-augustus-gene-2.650-mRNA-1	B05_04784334_04784176
Cab012929.1	A01_010690773_010692309		maker-scaff_10632_1-augustus-gene-3.610-mRNA-1	B05_09301128_09301378
Cab012934.1	A01_010708070_010706335		maker-scaff_10632_1-fgenesh-gene-3.558-mRNA-1	B05_09305206_09304893
Cab012935.1	A01_010745316_010747413		maker-scaff_10632_1-fgenesh-gene-3.492-mRNA-1	B05_09319400_09319986
Cab012937.1	A01_010761371_010762903		fgenesh_masked-scaff_10632_1-abinit-gene-3.348-mRNA-1	B05_09320819_09322348
Cab012941.3	A01_010787684_010782608		fgenesh_masked-scaff_10632_1-abinit-gene-4.366-mRNA-1	B05_09391470_09390838
Cab012942.1	A01_010790236_010792312		maker-scaff_10632_1-augustus-gene-4.532-mRNA-2	B05_09404824_09404992
Cab012944.1	A01_010799764_010798663		maker-scaff_10632_1-fgenesh-gene-4.480-mRNA-1	B05_09412685_09412308
Cab012946.1	A01_010811381_010808480		fgenesh_masked-scaff_10632_1-abinit-gene-4.391-mRNA-1	B05_09428269_09427821
Cab012947.1	A01_010812742_010814108		maker-scaff_10632_1-augustus-gene-4.534-mRNA-1	B05_09429692_09430336
Cab012949.1	A01_010820640_010818783		maker-scaff_10632_1-fgenesh-gene-4.482-mRNA-1	B05_09434781_09434164
Cab012950.2	A01_010823505_010824770		fgenesh_masked-scaff_10632_1-abinit-gene-4.370-mRNA-1	B05_09436361_09437647
Cab012952.1	A01_010837532_010839391		maker-scaff_10632_1-fgenesh-gene-4.423-mRNA-1	B05_09439478_09439962
Cab012953.1	A01_010844457_010847290		fgenesh_masked-scaff_10632_1-abinit-gene-4.303-mRNA-1	B05_09455678_09457306
Cab012955.1	A01_010851941_010851388		maker-scaff_10632_1-augustus-gene-4.591-mRNA-1	B05_09462209_09461935
Cab012956.1	A01_010854109_010855985		augustus_masked-scaff_10632_1-abinit-gene-4.24-mRNA-1	B05_09464104_09464384
Cab012958.1	A01_010861069_010862416		maker-scaff_10632_1-augustus-gene-4.538-mRNA-1	B05_09476787_09476994
Cab012961.1	A01_010874807_010872079		maker-scaff_10632_1-fgenesh-gene-4.485-mRNA-1	B05_09487846_09486768
Cab012962.1	A01_010877556_010880354		maker-scaff_10632_1-fgenesh-gene-4.428-mRNA-1	B05_09493366_09493752
Cab012963.1	A01_010880505_010883041		fgenesh_masked-scaff_10632_1-abinit-gene-4.283-mRNA-1	B05_09495943_09497196
Cab012964.2	A01_010887739_010894889		maker-scaff_10632_1-fgenesh-gene-4.429-mRNA-1	B05_09505651_09505919
Cab012965.1	A01_010898627_010899635		maker-scaff_10632_1-augustus-gene-4.542-mRNA-1	B05_09516229_09516543
Cab012967.1	A01_010904561_010907718		augustus_masked-scaff_10632_1-abinit-gene-4.39-mRNA-1	B05_09520039_09520272
Cab012969.1	A01_010914135_010912298		maker-scaff_10632_1-fgenesh-gene-4.488-mRNA-1	B05_09523059_09522798
Cab012970.1	A01_010921167_010923773		maker-scaff_10632_1-fgenesh-gene-4.432-mRNA-1	B05_09526475_09527320
Cab012972.1	A01_010935942_010940330		maker-scaff_10632_1-augustus-gene-4.545-mRNA-2	B05_09538268_09538946
Cab012973.1	A01_010956379_010944719		maker-scaff_10632_1-augustus-gene-4.597-mRNA-1	B05_09547921_09546373
Cab012983.1	A01_011007048_011008849		augustus_masked-scaff_10632_1-abinit-gene-4.64-mRNA-1	B05_09612900_09614393
Cab012984.1	A01_011011144_011009538		maker-scaff_10632_1-fgenesh-gene-4.492-mRNA-1	B05_09616445_09616063
Cab012985.1	A01_011041011_011041906		maker-scaff_10632_1-augustus-gene-4.546-mRNA-2	B05_09638237_09638372
Cab012986.2	A01_011054445_011057980		maker-scaff_10632_1-fgenesh-gene-4.435-mRNA-1	B05_09642433_09642652
Cab012987.1	A01_011066925_011067839		fgenesh_masked-scaff_10632_1-abinit-gene-4.342-mRNA-1	B05_09652598_09653140
Cab012989.1	A01_011090434_011090096		augustus_masked-scaff_9515_1-abinit-gene-1.16-mRNA-1	B01_11805985_11807547
Cab012990.1	A01_011111978_011109888		maker-scaff_10632_1-fgenesh-gene-4.493-mRNA-1	B05_09668842_09668128
Cab012991.1	A01_011129388_011125922		maker-scaff_10632_1-fgenesh-gene-4.494-mRNA-1	B05_09676333_09675941
Cab012994.1	A01_011152687_011154212		maker-scaff_10632_1-fgenesh-gene-4.436-mRNA-1	B05_09682925_09683371
Cab012995.1	A01_011155295_011154627		maker-scaff_10632_1-augustus-gene-4.604-mRNA-1	B05_09684381_09684151
Cab012996.1	A01_011155801_011158010		maker-scaff_10632_1-augustus-gene-4.549-mRNA-1	B05_09686532_09686774
Cab012998.1	A01_011161420_011162792		maker-scaff_10632_1-fgenesh-gene-4.438-mRNA-1	B05_09689964_09690351
Cab012999.1	A01_011167726_011172507		maker-scaff_10632_1-fgenesh-gene-4.439-mRNA-1	B05_09691878_09694561
Cab013001.1	A01_011179138_011178866		maker-scaff_11015_1-fgenesh-gene-7.520-mRNA-1	B02_43506574_43506184
Cab013002.2	A01_011188365_011184287		maker-scaff_10632_1-augustus-gene-4.606-mRNA-1	B05_09707214_09706451
Cab013003.1	A01_011192105_011189611		maker-scaff_10632_1-fgenesh-gene-4.498-mRNA-1	B05_09708921_09708577
Cab013005.1	A01_011211997_011213376		fgenesh_masked-scaff_10632_1-abinit-gene-4.388-mRNA-1	B05_09716022_09717104
Cab013007.1	A01_011231352_011230132		fgenesh_masked-scaff_10632_1-abinit-gene-4.244-mRNA-1	B05_09722167_09721583
Cab013008.1	A01_011240089_011235715		maker-scaff_10632_1-fgenesh-gene-4.499-mRNA-1	B05_09726137_09725607
Cab013009.1	A01_011242675_011244694		fgenesh_masked-scaff_10632_1-abinit-gene-4.323-mRNA-1	B05_09730521_09731936
Cab013010.1	A01_011248976_011245109		maker-scaff_10632_1-augustus-gene-4.609-mRNA-1	B05_09736262_09735925
Cab013011.1	A01_011249920_011251252		maker-scaff_10632_1-augustus-gene-4.552-mRNA-1	B05_09738153_09738426
Cab013013.2	A01_011255333_011256814		fgenesh_masked-scaff_10632_1-abinit-gene-4.272-mRNA-1	B05_09741919_09743388
Cab013015.1	A01_011263266_011264138		maker-scaff_10632_1-augustus-gene-4.553-mRNA-1	B05_09757249_09757627
Cab013017.1	A01_011268836_011268297		fgenesh_masked-scaff_10632_1-abinit-gene-4.249-mRNA-1	B05_09764898_09764362
Cab013018.1	A01_011271149_011270979		augustus_masked-scaff_10632_1-abinit-gene-4.97-mRNA-1	B05_09769103_09768933
Cab013020.1	A01_011280453_011280953		fgenesh_masked-scaff_10632_1-abinit-gene-4.396-mRNA-1	B05_09772403_09772672
Cab013024.1	A01_011295056_011295388		fgenesh_masked-scaff_10632_1-abinit-gene-4.289-mRNA-1	B05_09800222_09800557
Cab013027.1	A01_011313187_011313480		fgenesh_masked-scaff_10632_1-abinit-gene-4.318-mRNA-1	B05_09807262_09807597
Cab013031.3	A01_011337304_011333977		maker-scaff_10632_1-fgenesh-gene-4.501-mRNA-1	B05_09817163_09815961
Cab013032.2	A01_011342473_011343995		maker-scaff_10632_1-fgenesh-gene-4.446-mRNA-1	B05_09820863_09822173
Cab013033.1	A01_011346709_011344383		fgenesh_masked-scaff_10632_1-abinit-gene-4.401-mRNA-1	B05_09824668_09823609
Cab013035.1	A01_011376555_011374854		maker-scaff_11015_1-fgenesh-gene-7.514-mRNA-1	B02_43601100_43600926
Cab013036.1	A01_011378573_011377918		fgenesh_masked-scaff_10632_1-abinit-gene-4.409-mRNA-1	B05_09835634_09835263
Cab013043.1	A01_011411881_011413604		maker-scaff_10632_1-fgenesh-gene-4.448-mRNA-1	B05_09853049_09853435
Cab013046.1	A01_011428447_011429429		maker-scaff_10632_1-fgenesh-gene-4.449-mRNA-1	B05_09855767_09856030
Cab013048.1	A01_011434589_011436746		maker-scaff_10632_1-fgenesh-gene-4.450-mRNA-1	B05_09857281_09857622
Cab013049.1	A01_011438395_011437040		fgenesh_masked-scaff_10632_1-abinit-gene-4.308-mRNA-1	B05_09860750_09859350
Cab013052.1	A01_011461731_011461465		fgenesh_masked-scaff_10632_1-abinit-gene-4.394-mRNA-1	B05_09863641_09863372
Cab013055.1	A01_011468106_011465124		augustus_masked-scaff_10632_1-abinit-gene-4.123-mRNA-1	B05_09866763_09866476
Cab013056.1	A01_011471482_011468542		fgenesh_masked-scaff_10632_1-abinit-gene-4.262-mRNA-1	B05_09869313_09867211
Cab013058.2	A01_011481072_011479750		fgenesh_masked-scaff_10632_1-abinit-gene-4.346-mRNA-1	B05_09874271_09873595
Cab013064.1	A01_011518637_011530709		maker-scaff_10632_1-fgenesh-gene-4.452-mRNA-1	B05_09925707_09926690
Cab013065.1	A01_011531103_011532927		maker-scaff_10632_1-fgenesh-gene-4.453-mRNA-1	B05_09927563_09928032
Cab013066.1	A01_011534251_011541229		augustus_masked-scaff_10632_1-abinit-gene-4.137-mRNA-1	B05_09934966_09935465
Cab013067.1	A01_011564785_011566522		maker-scaff_10632_1-augustus-gene-4.565-mRNA-1	B05_09944141_09944303
Cab013068.1	A01_011569975_011572151		maker-scaff_10632_1-augustus-gene-4.566-mRNA-1	B05_09947358_09947863
Cab013069.2	A01_011588850_011586117		maker-scaff_10002_1-fgenesh-gene-0.336-mRNA-1	B04_31606404_31606788
Cab013070.1	A01_011600104_011602472		maker-scaff_10632_1-fgenesh-gene-4.457-mRNA-1	B05_09950960_09951384
Cab013072.1	A01_011614415_011612076		maker-scaff_10632_1-augustus-gene-4.616-mRNA-2	B05_09963616_09963154
Cab013073.1	A01_011614704_011619600		maker-scaff_10632_1-augustus-gene-4.568-mRNA-1	B05_09967742_09967974
Cab013075.1	A01_011630317_011629029		maker-scaff_10632_1-augustus-gene-4.617-mRNA-2	B05_09975769_09975622
Cab013076.2	A01_011630720_011636631		maker-scaff_10632_1-fgenesh-gene-4.459-mRNA-1	B05_09980460_09980763
Cab013077.1	A01_011648076_011652437		maker-scaff_10632_1-augustus-gene-4.570-mRNA-1	B05_09990580_09990791
Cab013080.1	A01_011686112_011688898		maker-scaff_10632_1-fgenesh-gene-4.462-mRNA-1	B05_10012997_10013369
Cab013081.1	A01_011690333_011691151		maker-scaff_10632_1-fgenesh-gene-4.463-mRNA-1	B05_10015437_10015799
Cab013083.1	A01_011702093_011695502		maker-scaff_10632_1-augustus-gene-4.618-mRNA-1	B05_10020672_10020468
Cab013086.1	A01_011719055_011721515		maker-scaff_10632_1-fgenesh-gene-4.464-mRNA-1	B05_10030502_10031930
Cab013087.1	A01_011724862_011722288		maker-scaff_10632_1-augustus-gene-4.619-mRNA-1	B05_10033954_10032862
Cab013093.1	A01_011813067_011813831		fgenesh_masked-scaff_10632_1-abinit-gene-4.288-mRNA-1	B05_10054035_10054426
Cab013094.1	A01_011831225_011828168		maker-scaff_10632_1-fgenesh-gene-4.510-mRNA-1	B05_10061590_10059808
Cab013096.1	A01_011863712_011863052		maker-scaff_10632_1-fgenesh-gene-4.512-mRNA-1	B05_10083188_10082973
Cab013097.1	A01_011881582_011878847		maker-scaff_10632_1-augustus-gene-4.623-mRNA-1	B05_10095865_10095600
Cab013099.1	A01_011893737_011896967		maker-scaff_10632_1-augustus-gene-4.576-mRNA-1	B05_10101373_10102229
Cab013101.1	A01_011901662_011904871		augustus_masked-scaff_10632_1-abinit-gene-4.173-mRNA-1	B05_10109477_10109603
Cab013103.1	A01_011912274_011907944		maker-scaff_10632_1-augustus-gene-4.624-mRNA-1	B05_10113634_10112954
Cab013105.1	A01_011917350_011919510		maker-scaff_10632_1-fgenesh-gene-4.467-mRNA-1	B05_10117878_10118070
Cab013111.1	A01_011948756_011950435		maker-scaff_10632_1-augustus-gene-4.578-mRNA-1	B05_10153767_10155519
Cab013112.1	A01_011963725_011968140		maker-scaff_10632_1-fgenesh-gene-4.468-mRNA-1	B05_10162602_10163273
Cab013113.1	A01_011971017_011970727		maker-scaff_10632_1-augustus-gene-4.626-mRNA-1	B05_10167679_10167335
Cab013119.1	A01_011998600_012000277		maker-scaff_10632_1-augustus-gene-4.581-mRNA-1	B05_10204010_10204427
Cab013121.2	A01_012012661_012008780		maker-scaff_10632_1-augustus-gene-4.627-mRNA-1	B05_10211223_10210849
Cab013122.1	A01_012015971_012014616		maker-scaff_10632_1-fgenesh-gene-4.519-mRNA-1	B05_10216855_10216332
Cab013125.1	A01_012029540_012031286		fgenesh_masked-scaff_10632_1-abinit-gene-4.368-mRNA-1	B05_10227019_10228455
Cab013126.1	A01_012033829_012031507		maker-scaff_10632_1-fgenesh-gene-4.521-mRNA-1	B05_10230455_10230149
Cab013129.1	A01_012147069_012148862		maker-scaff_10632_1-fgenesh-gene-4.472-mRNA-1	B05_10233893_10234321
Cab013130.1	A01_012150990_012151358		maker-scaff_10632_1-fgenesh-gene-4.473-mRNA-1	B05_10236690_10236941
Cab013131.1	A01_012152715_012158465		maker-scaff_10632_1-fgenesh-gene-4.474-mRNA-1	B05_10239628_10239999
Cab013133.1	A01_012167979_012163014		fgenesh_masked-scaff_10632_1-abinit-gene-4.306-mRNA-1	B05_10250553_10249444
Cab013136.1	A01_012193856_012195551		maker-scaff_10632_1-augustus-gene-4.584-mRNA-1	B05_10257767_10259177
Cab013138.1	A01_012204412_012207023		augustus_masked-scaff_11015_1-abinit-gene-7.72-mRNA-1	B02_43882627_43884099
Cab013139.1	A01_012213045_012210233		maker-scaff_10632_1-augustus-gene-4.633-mRNA-2	B05_10283242_10282650
Cab013141.1	A01_012223659_012220495		maker-scaff_10632_1-augustus-gene-4.634-mRNA-1	B05_10288106_10287748
Cab013143.1	A01_012245514_012243969		maker-scaff_10632_1-augustus-gene-4.636-mRNA-2	B05_10321325_10320882
Cab013144.1	A01_012251037_012248813		maker-scaff_10632_1-fgenesh-gene-4.529-mRNA-1	B05_10324256_10323103
Cab013146.1	A01_012271051_012270561		fgenesh_masked-scaff_14424_1-abinit-gene-0.104-mRNA-1	B04_27978319_27978105
Cab013148.1	A01_012294540_012294043		maker-scaff_9597_4-fgenesh-gene-0.138-mRNA-1	B01_00410736_00411914
Cab013150.1	A01_012306724_012308329		fgenesh_masked-scaff_10632_1-abinit-gene-5.393-mRNA-1	B05_10340740_10342077
Cab013151.1	A01_012308693_012310244		maker-scaff_10632_1-augustus-gene-5.516-mRNA-1	B05_10366392_10367758
Cab013152.1	A01_012330795_012315763		fgenesh_masked-scaff_10632_1-abinit-gene-5.331-mRNA-1	B05_10378727_10377291
Cab013153.1	A01_012331666_012341604		maker-scaff_9597_1-augustus-gene-1.767-mRNA-1	B08_03849793_03848583
Cab013154.1	A01_012349668_012352761		maker-scaff_10632_1-augustus-gene-5.519-mRNA-1	B05_10430541_10431386
Cab013158.1	A01_012374278_012373039		fgenesh_masked-scaff_10632_1-abinit-gene-5.229-mRNA-1	B05_10445586_10444582
Cab013163.1	A01_012412992_012412328		fgenesh_masked-scaff_10632_1-abinit-gene-5.369-mRNA-1	B05_10469011_10468475
Cab013164.1	A01_012417885_012422465		maker-scaff_10632_1-fgenesh-gene-5.398-mRNA-1	B05_10475405_10476466
Cab013170.1	A01_012463578_012465427		maker-scaff_10632_1-fgenesh-gene-5.399-mRNA-1	B05_10491518_10491862
Cab013173.1	A01_012495906_012493576		augustus_masked-scaff_10632_1-abinit-gene-5.30-mRNA-1	B05_10514427_10514319
Cab013174.1	A01_012508808_012506246		maker-scaff_10632_1-fgenesh-gene-5.458-mRNA-1	B05_10529017_10528354
Cab013175.1	A01_012509739_012511731		maker-scaff_9521_1-augustus-gene-3.612-mRNA-2	B06_31445977_31446501
Cab013176.1	A01_012513002_012512270		fgenesh_masked-scaff_10632_1-abinit-gene-5.310-mRNA-1	B05_10532909_10532502
Cab013178.1	A01_012519179_012520354		maker-scaff_10632_1-augustus-gene-5.524-mRNA-1	B05_10536124_10538093
Cab013180.1	A01_012534412_012531150		maker-scaff_10632_1-fgenesh-gene-5.460-mRNA-1	B05_10549859_10548731
Cab013181.1	A01_012538697_012536337		maker-scaff_13596_1-fgenesh-gene-0.211-mRNA-1	B07_23834654_23834872
Cab013182.1	A01_012540542_012543495		augustus_masked-scaff_10632_1-abinit-gene-5.38-mRNA-1	B05_10555463_10555726
Cab013183.1	A01_012560109_012561116		fgenesh_masked-scaff_10632_1-abinit-gene-5.246-mRNA-1	B05_10562240_10563247
Cab013186.2	A01_012582234_012585249		maker-scaff_10632_1-fgenesh-gene-5.404-mRNA-1	B05_10573704_10573969
Cab013188.1	A01_012593421_012595889		maker-scaff_10632_1-augustus-gene-5.527-mRNA-1	B05_10580898_10581447
Cab013189.3	A01_012616072_012619642		maker-scaff_10632_1-fgenesh-gene-5.406-mRNA-1	B05_10597524_10597764
Cab013191.1	A01_012624438_012622784		maker-scaff_10632_1-augustus-gene-5.582-mRNA-1	B05_10601889_10600657
Cab013194.1	A01_012665665_012668165		augustus_masked-scaff_10632_1-abinit-gene-5.53-mRNA-1	B05_10614333_10615020
Cab013195.1	A01_012673487_012668489		maker-scaff_10632_1-augustus-gene-5.583-mRNA-1	B05_10621965_10618050
Cab013198.1	A01_012706064_012704243		maker-scaff_10632_1-fgenesh-gene-5.465-mRNA-1	B05_10637015_10636517
Cab013199.1	A01_012733024_012734362		maker-scaff_10632_1-augustus-gene-5.530-mRNA-1	B05_10664073_10664216
Cab013202.1	A01_012772387_012771123		maker-scaff_10632_1-fgenesh-gene-5.466-mRNA-1	B05_10690593_10690337
Cab013210.2	A01_012820939_012820367		maker-scaff_10632_1-fgenesh-gene-5.467-mRNA-1	B05_10700780_10700553
Cab013212.1	A01_012839020_012843911		maker-scaff_10632_1-fgenesh-gene-5.410-mRNA-1	B05_10715971_10716178
Cab013213.1	A01_012849358_012848045		maker-scaff_10632_1-fgenesh-gene-5.468-mRNA-1	B05_10720432_10720082
Cab013214.1	A01_012855192_012856925		fgenesh_masked-scaff_10632_1-abinit-gene-5.275-mRNA-1	B05_10726342_10727010
Cab013215.1	A01_012865597_012868980		maker-scaff_10632_1-augustus-gene-5.535-mRNA-1	B05_10730467_10730899
Cab013217.1	A01_012890950_012885358		augustus_masked-scaff_10632_1-abinit-gene-5.69-mRNA-1	B05_10735581_10735222
Cab013218.1	A01_012903558_012905634		maker-scaff_10632_1-fgenesh-gene-5.414-mRNA-1	B05_10747021_10747530
Cab013227.1	A01_012968735_012965821		augustus_masked-scaff_10632_1-abinit-gene-5.83-mRNA-1	B05_10803909_10801318
Cab013231.1	A01_013020504_013023689		maker-scaff_10632_1-augustus-gene-5.537-mRNA-1	B05_10815919_10817234
Cab013232.1	A01_013039601_013035856		maker-scaff_10632_1-fgenesh-gene-5.471-mRNA-1	B05_10847126_10846817
Cab013233.1	A01_013046631_013047668		maker-scaff_10376_1-fgenesh-gene-0.457-mRNA-1	B01_05101484_05102191
Cab013234.1	A01_013048839_013052167		maker-scaff_10632_1-augustus-gene-5.538-mRNA-2	B05_10849402_10850232
Cab013238.4	A01_013081061_013077138		maker-scaff_10632_1-augustus-gene-5.592-mRNA-1	B05_10859735_10859426
Cab013239.1	A01_013088049_013090423		maker-scaff_10632_1-fgenesh-gene-5.416-mRNA-1	B05_10861201_10861352
Cab013240.1	A01_013091829_013091006		augustus_masked-scaff_10632_1-abinit-gene-5.93-mRNA-1	B05_10864586_10864064
Cab013242.1	A01_013101729_013106833		maker-scaff_10632_1-fgenesh-gene-5.419-mRNA-1	B05_10871551_10871836
Cab013245.2	A01_013131455_013128131		maker-scaff_10632_1-fgenesh-gene-5.474-mRNA-1	B05_10876375_10874503
Cab013246.1	A01_013138339_013134916		fgenesh_masked-scaff_10632_1-abinit-gene-5.223-mRNA-1	B05_10879666_10878601
Cab013247.1	A01_013145828_013148028		maker-scaff_10632_1-augustus-gene-5.541-mRNA-1	B05_10892009_10892149
Cab013248.1	A01_013150621_013151669		fgenesh_masked-scaff_10632_1-abinit-gene-5.227-mRNA-1	B05_10895562_10895912
Cab013250.1	A01_013161104_013168494		maker-scaff_10632_1-fgenesh-gene-5.421-mRNA-1	B05_10897430_10897772
Cab013251.1	A01_013169632_013173139		fgenesh_masked-scaff_10632_1-abinit-gene-5.279-mRNA-1	B05_10901169_10903841
Cab013252.1	A01_013175827_013174049		maker-scaff_10632_1-fgenesh-gene-5.476-mRNA-1	B05_10906609_10906451
Cab013253.1	A01_013177353_013176657		maker-scaff_10632_1-augustus-gene-5.596-mRNA-2	B05_10908282_10907962
Cab013254.1	A01_013178534_013177654		augustus_masked-scaff_10632_1-abinit-gene-5.106-mRNA-1	B05_10909054_10908710
Cab013255.1	A01_013181634_013184256		maker-scaff_10632_1-augustus-gene-5.543-mRNA-1	B05_10911192_10912116
Cab013256.1	A01_013185265_013186270		maker-scaff_10632_1-fgenesh-gene-5.423-mRNA-1	B05_10914153_10914915
Cab013257.1	A01_013191099_013187129		maker-scaff_10632_1-augustus-gene-5.597-mRNA-1	B05_10915995_10915768
Cab013258.1	A01_013197605_013196235		maker-scaff_10632_1-augustus-gene-5.598-mRNA-2	B05_10923299_10922864
Cab013260.1	A01_013209704_013210540		fgenesh_masked-scaff_10632_1-abinit-gene-5.322-mRNA-1	B05_10931618_10932460
Cab013262.1	A01_013218419_013216992		maker-scaff_10632_1-augustus-gene-5.600-mRNA-1	B05_10940125_10939758
Cab013264.1	A01_013240381_013239334		maker-scaff_10632_1-augustus-gene-5.601-mRNA-1	B05_10948770_10948639
Cab013265.1	A01_013245888_013242633		maker-scaff_10632_1-fgenesh-gene-5.485-mRNA-1	B05_10954419_10954235
Cab013266.1	A01_013247584_013248867		maker-scaff_10632_1-fgenesh-gene-5.424-mRNA-1	B05_10956601_10957250
Cab013267.1	A01_013257952_013256083		maker-scaff_10632_1-augustus-gene-5.604-mRNA-1	B05_10963555_10963037
Cab013268.1	A01_013263297_013264379		fgenesh_masked-scaff_10632_1-abinit-gene-5.336-mRNA-1	B05_10973498_10974586
Cab013274.1	A01_013300138_013302127		maker-scaff_11015_1-augustus-gene-6.759-mRNA-1	B02_44280685_44280914
Cab013275.1	A01_013312112_013310410		fgenesh_masked-scaff_10632_1-abinit-gene-5.239-mRNA-1	B05_10992339_10991703
Cab013278.1	A01_013349378_013346705		maker-scaff_10632_1-fgenesh-gene-5.491-mRNA-1	B05_11008306_11007623
Cab013279.1	A01_013384522_013385804		maker-scaff_10632_1-augustus-gene-5.550-mRNA-1	B05_11017642_11018085
Cab013283.1	A01_013394602_013393040		fgenesh_masked-scaff_10632_1-abinit-gene-5.390-mRNA-1	B05_11027142_11025577
Cab013284.1	A01_013398600_013397605		augustus_masked-scaff_10632_1-abinit-gene-5.139-mRNA-1	B05_11030323_11029662
Cab013285.1	A01_013404778_013401124		maker-scaff_10867_1-augustus-gene-0.114-mRNA-1	B07_00830168_00828653
Cab013286.1	A01_013408192_013407083		maker-scaff_10867_1-fgenesh-gene-0.92-mRNA-1	B07_00837270_00836712
Cab013288.1	A01_013422185_013421221		fgenesh_masked-scaff_10767_1-abinit-gene-1.177-mRNA-1	B05_26485493_26484717
Cab013290.1	A01_013450477_013450148		fgenesh_masked-scaff_10767_1-abinit-gene-1.139-mRNA-1	B05_26506847_26506500
Cab013294.1	A01_013480451_013482173		maker-scaff_10767_1-fgenesh-gene-1.266-mRNA-1	B05_26629929_26630392
Cab013297.1	A01_013492149_013493597		fgenesh_masked-scaff_10082_1-abinit-gene-0.294-mRNA-1	B05_21938615_21937167
Cab043646.1	A01_013508640_013510345		fgenesh_masked-scaff_14424_1-abinit-gene-0.141-mRNA-1	B04_27719907_27722153
Cab013307.1	A01_013587140_013585231		maker-scaff_13006_1-augustus-gene-0.269-mRNA-1	B05_46452861_46453205
Cab013308.2	A01_013613599_013616703		maker-scaff_10767_1-fgenesh-gene-1.263-mRNA-1	B05_26810244_26810573
Cab013312.1	A01_013663818_013666764		fgenesh_masked-scaff_10767_1-abinit-gene-1.136-mRNA-1	B05_26918345_26919088
Cab013318.1	A01_013694834_013698257		maker-scaff_10767_1-augustus-gene-1.286-mRNA-1	B05_26978483_26978761
Cab013319.1	A01_013710055_013706842		maker-scaff_10767_1-fgenesh-gene-1.253-mRNA-1	B05_26988922_26988431
Cab013320.1	A01_013720710_013719414		maker-scaff_10767_1-augustus-gene-1.274-mRNA-1	B05_26996695_26996469
Cab013323.1	A01_013743829_013744374		fgenesh_masked-scaff_10767_1-abinit-gene-1.153-mRNA-1	B05_26998614_26999060
Cab013325.2	A01_013757080_013753987		maker-scaff_10767_1-fgenesh-gene-1.251-mRNA-1	B05_27004111_27003555
Cab013326.1	A01_013781117_013797242		maker-scaff_10767_1-augustus-gene-1.285-mRNA-1	B05_27032132_27034355
Cab013328.1	A01_013801149_013799410		maker-scaff_10767_1-augustus-gene-1.271-mRNA-1	B05_27047895_27047740
Cab013333.1	A01_013874723_013875769		fgenesh_masked-scaff_10767_1-abinit-gene-1.238-mRNA-1	B05_27125047_27125727
Cab013335.1	A01_013889460_013890479		fgenesh_masked-scaff_10767_1-abinit-gene-1.147-mRNA-1	B05_27158360_27159286
Cab013336.1	A01_013896114_013895259		maker-scaff_10767_1-fgenesh-gene-1.246-mRNA-1	B05_27193894_27192661
Cab013339.1	A01_013910895_013908861		maker-scaff_10767_1-fgenesh-gene-0.372-mRNA-1	B05_27262361_27260889
Cab013340.1	A01_013931709_013929785		maker-scaff_10767_1-augustus-gene-0.413-mRNA-1	B05_27278954_27278706
Cab013341.1	A01_013945121_013941988		maker-scaff_10767_1-fgenesh-gene-0.369-mRNA-1	B05_27319341_27319162
Cab013342.1	A01_013948530_013946732		fgenesh_masked-scaff_10767_1-abinit-gene-0.322-mRNA-1	B05_27348705_27347155
Cab013344.1	A01_013960760_013962375		maker-scaff_10767_1-fgenesh-gene-0.391-mRNA-1	B05_27383855_27384315
Cab013349.1	A01_013989816_013992814		augustus_masked-scaff_10767_1-abinit-gene-0.163-mRNA-1	B05_27404082_27404514
Cab013351.1	A01_014000804_014002680		fgenesh_masked-scaff_10767_1-abinit-gene-0.293-mRNA-1	B05_27412262_27413892
Cab013352.3	A01_014009405_014007286		maker-scaff_10767_1-fgenesh-gene-0.367-mRNA-1	B05_27441401_27441204
Cab013353.1	A01_014019743_014018764		fgenesh_masked-scaff_10767_1-abinit-gene-0.281-mRNA-1	B05_27451101_27450427
Cab013354.1	A01_014024899_014024078		fgenesh_masked-scaff_10767_1-abinit-gene-0.334-mRNA-1	B05_27455930_27455490
Cab013360.1	A01_014055998_014055597		fgenesh_masked-scaff_10767_1-abinit-gene-0.284-mRNA-1	B05_27539990_27539601
Cab013361.1	A01_014067671_014069696		fgenesh_masked-scaff_10767_1-abinit-gene-0.301-mRNA-1	B05_27551491_27552831
Cab013362.1	A01_014074971_014076894		maker-scaff_10767_1-fgenesh-gene-0.388-mRNA-1	B05_27555486_27556059
Cab013363.1	A01_014082489_014083535		fgenesh_masked-scaff_10767_1-abinit-gene-0.309-mRNA-1	B05_27574457_27575503
Cab013364.1	A01_014093900_014092710		maker-scaff_9490_1-fgenesh-gene-6.398-mRNA-1	B07_15662523_15661642
Cab013366.1	A01_014099077_014097871		maker-scaff_10767_1-fgenesh-gene-0.362-mRNA-1	B05_27598145_27598021
Cab013369.1	A01_014142060_014143086		fgenesh_masked-scaff_10767_1-abinit-gene-0.319-mRNA-1	B05_27741215_27742051
Cab013370.1	A01_014145578_014146743		maker-scaff_10767_1-augustus-gene-0.425-mRNA-1	B05_27800428_27800807
Cab013371.1	A01_014154014_014149912		maker-scaff_10767_1-fgenesh-gene-0.360-mRNA-1	B05_27846551_27846318
Cab013382.1	A01_014234513_014229260		maker-scaff_9597_1-fgenesh-gene-4.388-mRNA-1	B08_06139068_06139526
Cab013386.1	A01_014258573_014263544		maker-scaff_10767_1-fgenesh-gene-0.384-mRNA-1	B05_27964496_27967211
Cab013389.1	A01_014285331_014281487		fgenesh_masked-scaff_10767_1-abinit-gene-0.208-mRNA-1	B05_28010486_28010245
Cab013390.1	A01_014288070_014292970		augustus_masked-scaff_10767_1-abinit-gene-0.33-mRNA-1	B05_28015678_28016364
Cab013394.1	A01_014308376_014310506		maker-scaff_10767_1-augustus-gene-0.420-mRNA-1	B05_28035451_28035840
Cab000919.1	A01_014333136_014335130		maker-scaff_9812_4-fgenesh-gene-0.521-mRNA-1	B08_49720271_49720945
Cab000921.1	A01_014359492_014360914		maker-scaff_10767_1-augustus-gene-0.419-mRNA-1	B05_28075125_28075615
Cab000923.1	A01_014405230_014407907		fgenesh_masked-scaff_10767_1-abinit-gene-0.298-mRNA-1	B05_28115312_28116502
Cab000924.1	A01_014414372_014416054		maker-scaff_10767_1-fgenesh-gene-0.375-mRNA-1	B05_28131783_28132367
Cab000926.1	A01_014438822_014436433		fgenesh_masked-scaff_11903_1-abinit-gene-0.66-mRNA-1	B08_40882154_40880244
Cab000934.1	A01_014486447_014489642		augustus_masked-scaff_11833_1-abinit-gene-0.3-mRNA-1	B05_28228006_28228624
Cab000935.3	A01_014496410_014493717		maker-scaff_11833_1-fgenesh-gene-0.141-mRNA-1	B05_28231557_28231239
Cab000936.1	A01_014499958_014503514		maker-scaff_11833_1-fgenesh-gene-0.133-mRNA-1	B05_28235919_28237519
Cab000938.2	A01_014510136_014515083		fgenesh_masked-scaff_11833_1-abinit-gene-0.114-mRNA-1	B05_28239113_28240399
Cab000940.1	A01_014535643_014532970		maker-scaff_11833_1-fgenesh-gene-0.143-mRNA-1	B05_28251152_28250682
Cab000941.1	A01_014580241_014578635		maker-scaff_11833_1-fgenesh-gene-0.146-mRNA-1	B05_28344237_28344102
Cab000942.2	A01_014585962_014582774		maker-scaff_13084_1-fgenesh-gene-0.164-mRNA-1	B05_39436752_39436112
Cab000943.1	A01_014590845_014591749		maker-scaff_11833_1-fgenesh-gene-0.138-mRNA-1	B05_28429859_28430008
Cab000948.2	A01_014615760_014611741		maker-scaff_11833_1-fgenesh-gene-0.150-mRNA-1	B05_28453414_28452872
Cab000949.2	A01_014622565_014621575		maker-scaff_11833_1-fgenesh-gene-0.151-mRNA-1	B05_28495233_28494667
Cab000950.1	A01_014624343_014627785		maker-scaff_11833_1-fgenesh-gene-0.140-mRNA-1	B05_28499779_28500977
Cab000952.1	A01_014638497_014636048		fgenesh_masked-scaff_13159_2-abinit-gene-0.61-mRNA-1	B05_28531864_28529912
Cab000953.1	A01_014642639_014643361		fgenesh_masked-scaff_13159_2-abinit-gene-0.47-mRNA-1	B05_28533035_28533781
Cab000954.1	A01_014646867_014644096		maker-scaff_13159_2-fgenesh-gene-0.63-mRNA-1	B05_28537388_28537196
Cab000956.1	A01_014653830_014652187		augustus_masked-scaff_13159_2-abinit-gene-0.26-mRNA-1	B05_28560507_28560318
Cab000964.1	A01_014750155_014750619		maker-scaff_13159_2-fgenesh-gene-0.65-mRNA-1	B05_28624532_28625185
Cab000965.1	A01_014751937_014751728		augustus_masked-scaff_13159_2-abinit-gene-0.14-mRNA-1	B05_28628919_28628710
Cab000966.1	A01_014753059_014760819		maker-scaff_13159_2-fgenesh-gene-0.64-mRNA-1	B05_28631074_28631707
Cab042484.2	A01_014824468_014827066		fgenesh_masked-scaff_11187_1-abinit-gene-0.20-mRNA-1	B05_28782145_28780172
Cab042481.1	A01_014876593_014876033		maker-scaff_11187_1-fgenesh-gene-0.30-mRNA-1	B05_28739636_28739995
Cab042480.1	A01_014885333_014887572		maker-scaff_11187_1-augustus-gene-0.32-mRNA-1	B05_28717886_28717700
Cab047672.2	A01_014889182_014887764		maker-scaff_10612_1-fgenesh-gene-0.367-mRNA-1	B08_42938413_42938716
Cab042479.1	A01_014891169_014887764		maker-scaff_11187_1-fgenesh-gene-0.31-mRNA-1	B05_28715448_28715750
Cab042468.1	A01_015020227_015022819		maker-scaff_9857_1-fgenesh-gene-0.358-mRNA-1	B05_28841483_28842680
Cab042466.1	A01_015029240_015027702		maker-scaff_11015_1-fgenesh-gene-7.577-mRNA-1	B02_43618885_43619748
Cab042458.1	A01_015123406_015127521		maker-scaff_9857_1-augustus-gene-0.395-mRNA-2	B05_28943395_28944669
Cab042454.1	A01_015166215_015166718		fgenesh_masked-scaff_9857_1-abinit-gene-0.232-mRNA-1	B05_29039896_29040135
Cab042453.1	A01_015167937_015167301		fgenesh_masked-scaff_10040_1-abinit-gene-0.250-mRNA-1	B02_23940655_23940183
Cab042452.1	A01_015171066_015168708		maker-scaff_9857_1-augustus-gene-0.370-mRNA-1	B05_29041905_29041481
Cab042449.3	A01_015199791_015201966		maker-scaff_9857_1-fgenesh-gene-0.350-mRNA-1	B05_29232972_29234224
Cab042437.1	A01_015284075_015281663		maker-scaff_9857_1-fgenesh-gene-0.348-mRNA-1	B05_29287304_29288409
Cab042435.1	A01_015293241_015295009		fgenesh_masked-scaff_9857_1-abinit-gene-0.268-mRNA-1	B05_29306838_29307178
Cab042434.1	A01_015309008_015300136		maker-scaff_9857_1-fgenesh-gene-0.332-mRNA-1	B05_29329803_29329460
Cab042431.1	A01_015340611_015342963		maker-scaff_9857_1-fgenesh-gene-0.345-mRNA-1	B05_29351788_29352712
Cab042428.2	A01_015357555_015356340		maker-scaff_9857_1-fgenesh-gene-0.329-mRNA-1	B05_29581110_29580730
Cab042426.1	A01_015371730_015367049		maker-scaff_9857_1-augustus-gene-0.363-mRNA-1	B05_29603722_29603225
Cab042424.1	A01_015384526_015381977		maker-scaff_9857_1-fgenesh-gene-0.325-mRNA-1	B05_29682613_29682445
Cab042422.1	A01_015387633_015386973		maker-scaff_9857_1-augustus-gene-0.360-mRNA-1	B05_29701950_29701534
Cab042409.1	A01_015518311_015520938		maker-scaff_12318_1-augustus-gene-0.135-mRNA-1	B05_31095818_31096291
Cab042404.1	A01_015591633_015593252		maker-scaff_9526_2-augustus-gene-2.549-mRNA-1	B02_28472922_28471553
Cab042403.1	A01_015595342_015597155		augustus_masked-scaff_10608_1-abinit-gene-0.36-mRNA-1	B05_31501931_31500341
Cab042402.4	A01_015612142_015608729		maker-scaff_10420_1-fgenesh-gene-0.80-mRNA-1	B05_29864861_29864343
Cab042400.1	A01_015621196_015619315		maker-scaff_16004_1-augustus-gene-0.48-mRNA-1	B05_30072716_30071737
Cab042394.1	A01_015645798_015644941		fgenesh_masked-scaff_9468_1-abinit-gene-0.147-mRNA-1	B05_31620798_31619875
Cab042392.1	A01_015661696_015664467		fgenesh_masked-scaff_9468_1-abinit-gene-0.128-mRNA-1	B05_31732333_31731881
Cab042388.1	A01_015695164_015693144		fgenesh_masked-scaff_13557_1-abinit-gene-0.58-mRNA-1	B08_40716237_40717967
Cab038534.1	A01_015876269_015880290		maker-scaff_11986_1-fgenesh-gene-0.74-mRNA-1	B05_33493573_33493990
Cab038533.1	A01_015884017_015881849		augustus_masked-scaff_11873_1-abinit-gene-0.2-mRNA-1	B05_30279904_30282396
Cab038523.1	A01_015970790_015973291		maker-scaff_10472_2-augustus-gene-0.254-mRNA-1	B05_40952252_40952083
Cab038522.1	A01_015974194_015973547		fgenesh_masked-scaff_15052_1-abinit-gene-0.105-mRNA-1	B05_20303563_20303339
Cab038521.2	A01_015977069_015977998		augustus_masked-scaff_13364_1-abinit-gene-0.15-mRNA-1	B07_40395313_40395556
Cab038517.1	A01_015999362_016001757		maker-scaff_12316_1-fgenesh-gene-0.146-mRNA-1	B05_30711758_30711246
Cab038511.2	A01_016076719_016078948		fgenesh_masked-scaff_12195_1-abinit-gene-0.255-mRNA-1	B05_32352260_32351456
Cab038502.2	A01_016147164_016142850		maker-scaff_11015_1-fgenesh-gene-14.431-mRNA-1	B02_36540349_36540050
Cab041531.1	A01_016261886_016262469		fgenesh_masked-scaff_12491_1-abinit-gene-0.40-mRNA-1	B05_33375136_33374870
Cab041536.1	A01_016336798_016340313		maker-scaff_14180_1-fgenesh-gene-0.127-mRNA-1	B05_33115531_33116215
Cab041538.1	A01_016373272_016374995		maker-scaff_14180_1-fgenesh-gene-0.128-mRNA-1	B05_33200144_33200983
Cab041539.2	A01_016376423_016375500		fgenesh_masked-scaff_14180_1-abinit-gene-0.82-mRNA-1	B05_33203862_33203650
Cab041540.1	A01_016382696_016385648		maker-scaff_14180_1-augustus-gene-0.134-mRNA-1	B05_33240525_33240762
Cab041560.1	A01_016575138_016572463		fgenesh_masked-scaff_10669_1-abinit-gene-0.19-mRNA-1	B05_33003266_33002136
Cab041561.1	A01_016577046_016575348		maker-scaff_10669_1-fgenesh-gene-0.23-mRNA-1	B05_33006648_33006495
Cab041563.1	A01_016592317_016589779		maker-scaff_10128_2-fgenesh-gene-0.85-mRNA-1	B05_32895556_32895973
Cab041564.1	A01_016612677_016609115		augustus_masked-scaff_10128_2-abinit-gene-0.22-mRNA-1	B05_32852782_32854572
Cab026343.1	A01_016618947_016618111		maker-scaff_10033_1-fgenesh-gene-0.210-mRNA-1	B03_35734809_35735322
Cab041577.2	A01_016760171_016755666		maker-scaff_12195_1-augustus-gene-0.263-mRNA-1	B05_32187491_32186731
Cab041586.1	A01_016855121_016849312		augustus_masked-scaff_11015_1-abinit-gene-15.58-mRNA-1	B02_35842682_35843097
Cab041589.1	A01_016906838_016908575		fgenesh_masked-scaff_11015_1-abinit-gene-15.291-mRNA-1	B02_35825932_35825300
Cab041606.1	A01_017084871_017080808		maker-scaff_11015_1-augustus-gene-15.595-mRNA-1	B02_35785471_35785697
Cab041616.1	A01_017221898_017221485		fgenesh_masked-scaff_9698_1-abinit-gene-2.274-mRNA-1	B06_05243926_05244339
Cab041620.1	A01_017238676_017244394		fgenesh_masked-scaff_10376_1-abinit-gene-2.275-mRNA-1	B01_07261214_07262191
Cab041621.1	A01_017250637_017245032		maker-scaff_11015_1-augustus-gene-15.600-mRNA-1	B02_35713822_35714115
Cab041622.1	A01_017264772_017255799		maker-scaff_11015_1-augustus-gene-15.601-mRNA-1	B02_35701782_35702275
Cab041627.1	A01_017324069_017325174		maker-scaff_11015_1-fgenesh-gene-15.416-mRNA-1	B02_35697122_35696507
Cab041633.1	A01_017394999_017396051		fgenesh_masked-scaff_11015_1-abinit-gene-15.255-mRNA-1	B02_35634449_35633415
Cab047745.1	A01_017578224_017579004		maker-scaff_9821_1-augustus-gene-0.195-mRNA-1	B05_39930432_39930139
Cab040894.1	A01_017597454_017595320		maker-scaff_13666_1-augustus-gene-0.144-mRNA-1	B02_17679239_17680166
Cab040898.1	A01_017618093_017619109		fgenesh_masked-scaff_13666_1-abinit-gene-0.84-mRNA-1	B02_17649726_17649589
Cab040901.1	A01_017660280_017663026		fgenesh_masked-scaff_13666_1-abinit-gene-0.119-mRNA-1	B02_17627038_17626481
Cab040904.1	A01_017682109_017684812		fgenesh_masked-scaff_13666_1-abinit-gene-0.120-mRNA-1	B02_17604696_17603822
Cab040905.6	A01_017712513_017722412		fgenesh_masked-scaff_13666_1-abinit-gene-0.70-mRNA-1	B02_17556754_17556473
Cab040906.1	A01_017739542_017740959		maker-scaff_13666_1-fgenesh-gene-0.134-mRNA-1	B02_17512213_17511988
Cab040909.1	A01_017749739_017751846		maker-scaff_13666_1-fgenesh-gene-0.133-mRNA-1	B02_17508805_17507874
Cab040911.1	A01_017762218_017765060		augustus_masked-scaff_13666_1-abinit-gene-0.24-mRNA-1	B02_17488011_17485741
Cab040914.1	A01_017802735_017805374		maker-scaff_13666_1-fgenesh-gene-0.131-mRNA-1	B02_17416708_17415291
Cab040917.1	A01_017817910_017816212		maker-scaff_9620_1-augustus-gene-0.107-mRNA-1	B02_17903271_17903831
Cab040918.1	A01_017843195_017838271		maker-scaff_9620_1-augustus-gene-0.106-mRNA-2	B02_17861773_17861976
Cab040919.1	A01_017850788_017852457		maker-scaff_9620_1-fgenesh-gene-0.103-mRNA-1	B02_17848759_17848521
Cab040921.1	A01_017870594_017872586		maker-scaff_9620_1-augustus-gene-0.110-mRNA-1	B02_17832167_17830959
Cab040927.1	A01_017910964_017912029		maker-scaff_9620_1-fgenesh-gene-0.100-mRNA-1	B02_17790918_17790664
Cab040928.1	A01_017913445_017912274		maker-scaff_9620_1-fgenesh-gene-0.93-mRNA-1	B02_17789308_17789875
Cab040930.1	A01_017938010_017938383		augustus_masked-scaff_13483_1-abinit-gene-0.18-mRNA-1	B02_18113621_18113429
Cab040931.1	A01_017939065_017940468		maker-scaff_13483_1-augustus-gene-0.65-mRNA-1	B02_18112140_18111608
Cab040932.1	A01_017943243_017940746		maker-scaff_13483_1-fgenesh-gene-0.55-mRNA-1	B02_18083489_18084025
Cab040933.1	A01_017952321_017951053		fgenesh_masked-scaff_13483_1-abinit-gene-0.47-mRNA-1	B02_18073005_18073649
Cab040934.1	A01_017956348_017955365		fgenesh_masked-scaff_13483_1-abinit-gene-0.41-mRNA-1	B02_18060322_18061035
Cab040936.1	A01_017980878_017978493		maker-scaff_10345_1-fgenesh-gene-0.109-mRNA-1	B02_18344689_18345416
Cab040938.1	A01_017995553_017995840		fgenesh_masked-scaff_10345_1-abinit-gene-0.82-mRNA-1	B02_18334069_18333788
Cab040939.1	A01_018012497_018015476		augustus_masked-scaff_10345_1-abinit-gene-0.8-mRNA-1	B02_18325802_18325270
Cab040940.1	A01_018027471_018024813		maker-scaff_10345_1-augustus-gene-0.121-mRNA-1	B02_18268738_18268943
Cab040942.1	A01_018049123_018047436		maker-scaff_10345_1-augustus-gene-0.123-mRNA-2	B02_18200970_18201199
Cab040943.1	A01_018049401_018050383		maker-scaff_10345_1-augustus-gene-0.118-mRNA-1	B02_18192051_18191910
Cab040944.1	A01_018051272_018050741		maker-scaff_10345_1-fgenesh-gene-0.113-mRNA-1	B02_18190085_18190345
Cab040945.1	A01_018053972_018051689		augustus_masked-scaff_10345_1-abinit-gene-0.52-mRNA-1	B02_18188010_18189466
Cab040946.1	A01_018074790_018076573		maker-scaff_10314_1-fgenesh-gene-0.40-mRNA-1	B02_07879278_07878944
Cab040951.1	A01_018095511_018094942		maker-scaff_12282_1-augustus-gene-0.83-mRNA-1	B02_18429695_18429956
Cab040954.1	A01_018124357_018125070		fgenesh_masked-scaff_12282_1-abinit-gene-0.50-mRNA-1	B02_18421721_18421008
Cab040955.1	A01_018127323_018125670		maker-scaff_12282_1-fgenesh-gene-0.74-mRNA-1	B02_18419212_18420359
Cab040956.1	A01_018139852_018137067		maker-scaff_9572_4-augustus-gene-2.225-mRNA-1	B02_18679580_18679036
Cab040961.1	A01_018192218_018194335		fgenesh_masked-scaff_9572_4-abinit-gene-2.169-mRNA-1	B02_18759050_18760909
Cab039747.1	A01_018317356_018316122		maker-scaff_11153_1-augustus-gene-2.512-mRNA-1	B04_14755744_14755516
Cab039742.1	A01_018370837_018372695		fgenesh_masked-scaff_12195_1-abinit-gene-0.227-mRNA-1	B05_32633029_32632655
Cab039728.1	A01_018525451_018527409		maker-scaff_9490_1-fgenesh-gene-13.446-mRNA-1	B07_08992673_08993154
Cab039724.1	A01_018576430_018580269		maker-scaff_9490_1-fgenesh-gene-13.445-mRNA-1	B07_09007668_09007956
Cab039723.3	A01_018584792_018580517		augustus_masked-scaff_9490_1-abinit-gene-13.65-mRNA-1	B07_09009770_09009256
Cab039721.1	A01_018608186_018609844		fgenesh_masked-scaff_10040_1-abinit-gene-1.120-mRNA-1	B02_22922341_22920686
Cab039712.1	A01_018695207_018692399		augustus_masked-scaff_9490_1-abinit-gene-13.69-mRNA-1	B07_08988628_08988838
Cab041222.1	A01_018743825_018745427		maker-scaff_9490_1-fgenesh-gene-13.387-mRNA-1	B07_08985111_08984908
Cab041223.1	A01_018751207_018747676		maker-scaff_9490_1-augustus-gene-13.558-mRNA-1	B07_08982731_08983408
Cab041232.3	A01_018827045_018831541		maker-scaff_9490_1-augustus-gene-13.502-mRNA-1	B07_08977500_08977378
Cab041234.2	A01_018848575_018849704		maker-scaff_9490_1-fgenesh-gene-13.390-mRNA-1	B07_08961457_08961041
Cab041235.1	A01_018865350_018863679		maker-scaff_9490_1-augustus-gene-13.559-mRNA-1	B07_08958541_08959295
Cab041236.1	A01_018900561_018903134		maker-scaff_9490_1-augustus-gene-13.505-mRNA-1	B07_08946419_08946074
Cab041237.1	A01_018909641_018910938		maker-scaff_9490_1-fgenesh-gene-13.393-mRNA-1	B07_08942532_08942155
Cab041238.1	A01_018913744_018915936		maker-scaff_9490_1-fgenesh-gene-13.394-mRNA-1	B07_08940378_08939187
Cab041239.1	A01_018954088_018959333		maker-scaff_9490_1-augustus-gene-13.508-mRNA-1	B07_08911314_08910739
Cab041243.1	A01_019006469_019008836		fgenesh_masked-scaff_9490_1-abinit-gene-13.350-mRNA-1	B07_08894867_08893194
Cab041244.1	A01_019032344_019027966		maker-scaff_9490_1-fgenesh-gene-13.450-mRNA-1	B07_08889830_08890499
Cab041246.1	A01_019046496_019044834		maker-scaff_9490_1-fgenesh-gene-13.451-mRNA-1	B07_08880132_08880594
Cab041250.1	A01_019099708_019097723		augustus_masked-scaff_9490_1-abinit-gene-13.94-mRNA-1	B07_08869829_08869983
Cab041253.1	A01_019124699_019123131		fgenesh_masked-scaff_9490_1-abinit-gene-13.331-mRNA-1	B07_08868310_08868452
Cab041255.1	A01_019137046_019137776		maker-scaff_9490_1-fgenesh-gene-13.454-mRNA-1	B07_08864203_08864429
Cab041257.2	A01_019163368_019161081		maker-scaff_9490_1-fgenesh-gene-13.456-mRNA-1	B04_09534740_09534287
Cab041258.1	A01_019167563_019165486		maker-scaff_9490_1-fgenesh-gene-13.457-mRNA-1	B07_08853290_08853695
Cab041262.1	A01_019224984_019222745		maker-scaff_9490_1-augustus-gene-13.568-mRNA-1	B07_08849873_08850074
Cab041263.1	A01_019228739_019226890		augustus_masked-scaff_11153_1-abinit-gene-1.202-mRNA-1	B04_15199568_15199418
Cab041264.1	A01_019230176_019232257		maker-scaff_11015_1-fgenesh-gene-14.426-mRNA-1	B02_36646408_36646222
Cab041265.1	A01_019240448_019242053		maker-scaff_9490_1-fgenesh-gene-13.398-mRNA-1	B07_08843363_08842577
Cab041266.1	A01_019248859_019246264		maker-scaff_11015_1-augustus-gene-14.599-mRNA-1	B02_36645041_36645314
Cab041276.1	A01_019321845_019321288		fgenesh_masked-scaff_11015_1-abinit-gene-14.362-mRNA-1	B02_36575013_36574456
Cab041279.1	A01_019343125_019343702		fgenesh_masked-scaff_11015_1-abinit-gene-14.294-mRNA-1	B02_36639112_36639546
Cab041281.1	A01_019360593_019363390		maker-scaff_11015_1-fgenesh-gene-14.427-mRNA-1	B02_36635950_36635336
Cab041309.1	A01_019734821_019732137		maker-scaff_11015_1-fgenesh-gene-14.425-mRNA-1	B02_36651028_36650630
Cab041310.1	A01_019735180_019736135		maker-scaff_11015_1-augustus-gene-14.598-mRNA-1	B02_36651676_36652320
Cab009586.1	A01_020109641_020109141		fgenesh_masked-scaff_9490_1-abinit-gene-13.346-mRNA-1	B07_08839712_08840212
Cab009591.1	A01_020142123_020142695		fgenesh_masked-scaff_9490_1-abinit-gene-13.252-mRNA-1	B07_08833801_08832371
Cab009594.1	A01_020150304_020149339		maker-scaff_11015_1-fgenesh-gene-14.489-mRNA-1	B02_36609590_36610116
Cab047496.1	A01_020195595_020195838		maker-scaff_10612_1-fgenesh-gene-1.297-mRNA-1	B08_42080269_42079899
Cab009609.1	A01_020285446_020284097		maker-scaff_9490_1-augustus-gene-13.572-mRNA-1	B07_08783972_08784226
Cab009620.1	A01_020364945_020366548		fgenesh_masked-scaff_9490_1-abinit-gene-13.202-mRNA-1	B07_08743055_08741982
Cab009621.1	A01_020379682_020376369		maker-scaff_9490_1-fgenesh-gene-13.464-mRNA-1	B07_08707110_08707553
Cab009622.1	A01_020385807_020383547		fgenesh_masked-scaff_9490_1-abinit-gene-13.354-mRNA-1	B07_08699337_08698264
Cab009625.1	A01_020407923_020406646		maker-scaff_9490_1-augustus-gene-13.575-mRNA-1	B07_08690163_08691309
Cab009629.3	A01_020447922_020445263		maker-scaff_9490_1-augustus-gene-13.576-mRNA-1	B07_08679975_08680591
Cab009633.1	A01_020471411_020470064		maker-scaff_9490_1-fgenesh-gene-13.467-mRNA-1	B07_08673646_08674314
Cab009636.1	A01_020495038_020496297		fgenesh_masked-scaff_9490_1-abinit-gene-13.200-mRNA-1	B07_08663459_08662203
Cab009637.1	A01_020498308_020496625		maker-scaff_9490_1-augustus-gene-13.578-mRNA-1	B07_08659824_08660018
Cab009640.1	A01_020513134_020513631		maker-scaff_9490_1-augustus-gene-13.516-mRNA-1	B07_08646779_08644613
Cab009642.1	A01_020538348_020534634		maker-scaff_11015_1-augustus-gene-14.604-mRNA-1	B02_36565991_36566709
Cab009644.1	A01_020545622_020548357		maker-scaff_9490_1-augustus-gene-13.517-mRNA-1	B07_08642767_08640034
Cab009646.1	A01_020552553_020549014		maker-scaff_9490_1-fgenesh-gene-13.469-mRNA-1	B07_08638423_08639796
Cab009647.1	A01_020557158_020560025		maker-scaff_9490_1-augustus-gene-13.518-mRNA-1	B07_08625124_08624894
Cab009648.1	A01_020583325_020596860		maker-scaff_9490_1-fgenesh-gene-13.403-mRNA-1	B07_08614932_08613563
Cab009649.1	A01_020613044_020600973		maker-scaff_9490_1-fgenesh-gene-13.470-mRNA-1	B07_08599621_08601727
Cab009652.1	A01_020640840_020638967		maker-scaff_9490_1-augustus-gene-13.582-mRNA-1	B07_08570340_08570505
Cab009653.1	A01_020646418_020645978		fgenesh_masked-scaff_9490_1-abinit-gene-13.194-mRNA-1	B07_08565858_08567117
Cab009654.1	A01_020664440_020664042		fgenesh_masked-scaff_9490_1-abinit-gene-13.241-mRNA-1	B07_08560108_08560780
Cab009656.2	A01_020675164_020672720		maker-scaff_9490_1-fgenesh-gene-13.474-mRNA-1	B07_08551438_08552563
Cab009659.1	A01_020713911_020717404		maker-scaff_9526_1-augustus-gene-9.572-mRNA-1	B04_09936537_09936968
Cab009660.1	A01_020725452_020725934		augustus_masked-scaff_14049_1-abinit-gene-0.65-mRNA-1	B01_26530803_26531496
Cab009661.1	A01_020725986_020727181		maker-scaff_9515_1-augustus-gene-1.374-mRNA-1	B01_11822044_11821045
Cab009666.1	A01_020752535_020753681		maker-scaff_9490_1-fgenesh-gene-13.408-mRNA-1	B07_08466660_08465741
Cab009669.1	A01_020775030_020778782		maker-scaff_9490_1-fgenesh-gene-13.410-mRNA-1	B07_08449624_08449311
Cab009670.1	A01_020784250_020782586		maker-scaff_9490_1-fgenesh-gene-13.476-mRNA-1	B07_08445887_08446574
Cab009671.1	A01_020791791_020796172		fgenesh_masked-scaff_9490_1-abinit-gene-13.249-mRNA-1	B07_08424723_08424494
Cab009673.1	A01_020817816_020819821		maker-scaff_9490_1-fgenesh-gene-13.412-mRNA-1	B07_08412878_08412169
Cab009675.1	A01_020843191_020843986		fgenesh_masked-scaff_9490_1-abinit-gene-13.213-mRNA-1	B07_08403154_08402516
Cab009676.1	A01_020850283_020847665		maker-scaff_9490_1-augustus-gene-13.587-mRNA-1	B07_08396229_08396755
Cab009678.2	A01_020871050_020879767		augustus_masked-scaff_9490_1-abinit-gene-13.174-mRNA-1	B07_08391695_08391359
Cab009679.1	A01_020887299_020891501		maker-scaff_9490_1-augustus-gene-13.529-mRNA-1	B07_08381291_08380841
Cab009683.1	A01_020910128_020914687		maker-scaff_9490_1-augustus-gene-13.530-mRNA-1	B07_08315961_08315124
Cab009686.1	A01_020938474_020942307		maker-scaff_9490_1-augustus-gene-14.470-mRNA-1	B07_08280990_08280533
Cab009687.1	A01_020945015_020942646		augustus_masked-scaff_9526_28-abinit-gene-1.6-mRNA-1	B04_10189577_10189237
Cab009689.1	A01_020961888_020958205		maker-scaff_9490_1-fgenesh-gene-14.414-mRNA-1	B07_08276801_08278370
Cab009694.3	A01_021003266_021001887		fgenesh_masked-scaff_9490_1-abinit-gene-14.315-mRNA-1	B07_08255204_08256595
Cab009695.3	A01_021024420_021030226		maker-scaff_9490_1-augustus-gene-14.473-mRNA-1	B07_08241867_08241242
Cab009697.1	A01_021045750_021048639		maker-scaff_11015_1-augustus-gene-14.555-mRNA-2	B02_36446082_36445404
Cab009698.1	A01_021051483_021048915		maker-scaff_9490_1-fgenesh-gene-14.415-mRNA-1	B07_08233301_08234585
Cab009705.1	A01_021088848_021087290		fgenesh_masked-scaff_9490_1-abinit-gene-14.239-mRNA-1	B07_08229477_08230079
Cab009707.1	A01_021106993_021104478		maker-scaff_9490_1-fgenesh-gene-14.417-mRNA-1	B07_08217689_08218153
Cab009708.1	A01_021111428_021112408		maker-scaff_9490_1-augustus-gene-14.522-mRNA-1	B07_08091390_08092377
Cab009711.1	A01_021133929_021133124		maker-scaff_9490_1-fgenesh-gene-14.419-mRNA-1	B07_08196317_08196608
Cab009714.1	A01_021176747_021173665		maker-scaff_9490_1-fgenesh-gene-14.420-mRNA-1	B07_08178592_08178823
Cab009725.1	A01_021296104_021292763		maker-scaff_9490_1-augustus-gene-14.517-mRNA-1	B07_08152838_08153151
Cab009726.1	A01_021299051_021297907		maker-scaff_9490_1-fgenesh-gene-14.422-mRNA-1	B07_08150165_08150906
Cab009727.1	A01_021308750_021304955		maker-scaff_9490_1-fgenesh-gene-14.423-mRNA-1	B07_08140773_08142759
Cab009731.1	A01_021340282_021335080		maker-scaff_9490_1-fgenesh-gene-14.424-mRNA-1	B07_08130598_08131632
Cab009732.1	A01_021344278_021346426		maker-scaff_9490_1-augustus-gene-14.476-mRNA-1	B07_08120210_08119137
Cab009733.1	A01_021349184_021351591		augustus_masked-scaff_9490_1-abinit-gene-14.29-mRNA-1	B07_08114597_08112555
Cab009734.3	A01_021357488_021352155		maker-scaff_9490_1-fgenesh-gene-14.425-mRNA-1	B07_08105915_08106553
Cab009736.1	A01_021370919_021372205		maker-scaff_9490_1-fgenesh-gene-14.373-mRNA-1	B07_08083387_08082841
Cab009740.1	A01_021428714_021430538		maker-scaff_10612_1-fgenesh-gene-1.278-mRNA-1	B08_42698875_42698561
Cab009742.1	A01_021434370_021436758		maker-scaff_9490_1-fgenesh-gene-14.375-mRNA-1	B07_08077648_08076489
Cab009743.1	A01_021452195_021452941		fgenesh_masked-scaff_9490_1-abinit-gene-14.259-mRNA-1	B07_08075881_08075159
Cab009750.2	A01_021517064_021519656		maker-scaff_9490_1-augustus-gene-14.481-mRNA-1	B07_08067718_08067402
Cab009751.1	A01_021528754_021530808		maker-scaff_9490_1-fgenesh-gene-14.380-mRNA-1	B07_07982127_07980549
Cab009758.1	A01_021592538_021595011		maker-scaff_9490_1-fgenesh-gene-14.381-mRNA-1	B07_07968991_07967427
Cab009759.1	A01_021598760_021597806		fgenesh_masked-scaff_9490_1-abinit-gene-14.212-mRNA-1	B07_07963206_07963724
Cab009761.2	A01_021613765_021611120		fgenesh_masked-scaff_9490_1-abinit-gene-14.333-mRNA-1	B07_07959042_07959788
Cab009762.1	A01_021621990_021623448		maker-scaff_9490_1-fgenesh-gene-14.382-mRNA-1	B07_07951286_07950767
Cab009764.2	A01_021630619_021627818		maker-scaff_9490_1-augustus-gene-14.525-mRNA-1	B07_07946454_07946680
Cab009766.1	A01_021644070_021641929		maker-scaff_9490_1-fgenesh-gene-14.429-mRNA-1	B07_07941914_07942465
Cab009767.1	A01_021649724_021651612		maker-scaff_11015_1-fgenesh-gene-14.441-mRNA-1	B02_36392139_36391940
Cab009768.1	A01_021668592_021652382		maker-scaff_11015_1-fgenesh-gene-14.501-mRNA-1	B02_36387566_36388887
Cab009769.1	A01_021671455_021670020		maker-scaff_9490_1-augustus-gene-14.528-mRNA-1	B07_07923272_07923467
Cab009770.2	A01_021672973_021673593		fgenesh_masked-scaff_11015_1-abinit-gene-14.254-mRNA-1	B02_36383487_36383049
Cab009772.1	A01_021678599_021681080		maker-scaff_9490_1-fgenesh-gene-14.384-mRNA-1	B07_07917344_07917152
Cab009773.1	A01_021682998_021681571		maker-scaff_9490_1-fgenesh-gene-14.432-mRNA-1	B07_07913710_07914048
Cab009775.1	A01_021697857_021699411		maker-scaff_9490_1-augustus-gene-14.530-mRNA-1	B07_07896004_07897209
Cab009776.1	A01_021708242_021709654		fgenesh_masked-scaff_9490_1-abinit-gene-14.352-mRNA-1	B07_07893827_07892415
Cab009777.1	A01_021711332_021713653		fgenesh_masked-scaff_9490_1-abinit-gene-14.231-mRNA-1	B07_07882792_07880072
Cab009778.2	A01_021743528_021740069		maker-scaff_9490_1-fgenesh-gene-14.440-mRNA-1	B07_07858186_07858582
Cab009783.1	A01_021795553_021799022		maker-scaff_9490_1-augustus-gene-14.491-mRNA-1	B07_07821267_07820819
Cab009788.1	A01_021849640_021853349		maker-scaff_9490_1-augustus-gene-14.492-mRNA-1	B07_07812125_07811638
Cab042995.2	A01_021851018_021853349		maker-scaff_11015_1-augustus-gene-14.559-mRNA-1	B02_36354500_36354066
Cab009790.1	A01_021860436_021859191		maker-scaff_11015_1-fgenesh-gene-14.506-mRNA-1	B02_36342457_36343157
Cab009792.1	A01_021877254_021872533		maker-scaff_9490_1-fgenesh-gene-14.444-mRNA-1	B07_07783706_07783950
Cab009793.1	A01_021885210_021886837		augustus_masked-scaff_9490_1-abinit-gene-14.94-mRNA-1	B07_07776551_07776169
Cab009794.1	A01_021891645_021892117		maker-scaff_9490_1-fgenesh-gene-14.388-mRNA-1	B07_07755495_07755273
Cab009797.1	A01_021913096_021910777		maker-scaff_9490_1-augustus-gene-14.539-mRNA-1	B07_07742253_07742469
Cab009799.1	A01_021942599_021937716		maker-scaff_11015_1-augustus-gene-14.620-mRNA-1	B02_36319766_36320226
Cab009801.1	A01_021959586_021955731		maker-scaff_9490_1-augustus-gene-14.541-mRNA-1	B07_07732249_07733894
Cab009802.1	A01_021959936_021962645		fgenesh_masked-scaff_9490_1-abinit-gene-14.337-mRNA-1	B07_07730256_07728304
Cab009803.1	A01_021963360_021962794		maker-scaff_11015_1-fgenesh-gene-14.510-mRNA-1	B02_36308032_36308282
Cab009805.1	A01_021978041_021974678		maker-scaff_9490_1-fgenesh-gene-14.448-mRNA-1	B07_07717542_07719065
Cab009806.1	A01_021987979_021984579		maker-scaff_9490_1-augustus-gene-14.544-mRNA-1	B07_07712641_07714049
Cab009809.1	A01_022023037_022019550		augustus_masked-scaff_9490_1-abinit-gene-14.110-mRNA-1	B07_07696543_07696849
Cab009810.1	A01_022032266_022027395		maker-scaff_9490_1-augustus-gene-14.546-mRNA-1	B07_07688364_07689660
Cab009811.1	A01_022040788_022042829		augustus_masked-scaff_9490_1-abinit-gene-14.114-mRNA-1	B07_07674759_07674594
Cab009812.1	A01_022047330_022048073		maker-scaff_9490_1-augustus-gene-14.496-mRNA-1	B07_07666540_07665714
Cab009821.1	A01_022095363_022095679		maker-scaff_9490_1-fgenesh-gene-14.396-mRNA-1	B07_07625318_07625151
Cab009825.1	A01_022135251_022140773		maker-scaff_9490_1-augustus-gene-14.499-mRNA-1	B07_07603197_07602156
Cab009826.1	A01_022142104_022144106		augustus_masked-scaff_9490_1-abinit-gene-14.131-mRNA-1	B07_07597785_07597207
Cab009827.2	A01_022154542_022157705		maker-scaff_9490_1-augustus-gene-14.501-mRNA-2	B07_07585243_07585053
Cab009828.1	A01_022158698_022162401		maker-scaff_9490_1-augustus-gene-14.502-mRNA-1	B07_07582539_07582414
Cab045134.1	A01_022174114_022171614		maker-scaff_9490_1-fgenesh-gene-14.453-mRNA-1	B07_07577769_07578308
Cab045130.1	A01_022214352_022216145		fgenesh_masked-scaff_9490_1-abinit-gene-14.279-mRNA-1	B07_07558681_07557920
Cab045129.1	A01_022233208_022234481		maker-scaff_9490_1-fgenesh-gene-14.406-mRNA-1	B07_07555069_07554804
Cab045127.1	A01_022256026_022252548		fgenesh_masked-scaff_9490_1-abinit-gene-14.355-mRNA-1	B07_07549133_07550405
Cab045125.1	A01_022266607_022266876		fgenesh_masked-scaff_9426_5-abinit-gene-0.60-mRNA-1	B07_01161701_01161970
Cab045118.1	A01_022310036_022307075		maker-scaff_9490_1-augustus-gene-14.551-mRNA-1	B07_07503174_07504422
Cab045116.1	A01_022319751_022320748		maker-scaff_9490_1-fgenesh-gene-14.407-mRNA-1	B07_07501017_07500398
Cab045115.2	A01_022324597_022321334		maker-scaff_11015_1-augustus-gene-15.577-mRNA-1	B02_36188156_36188604
Cab045111.1	A01_022347959_022348435		augustus_masked-scaff_9490_1-abinit-gene-14.160-mRNA-1	B07_07469261_07469497
Cab045109.1	A01_022358184_022356646		maker-scaff_9490_1-fgenesh-gene-14.462-mRNA-1	B04_10226091_10225118
Cab045107.1	A01_022375415_022373189		maker-scaff_9490_1-fgenesh-gene-14.463-mRNA-1	B07_07444310_07444750
Cab045105.1	A01_022390389_022400208		fgenesh_masked-scaff_11015_1-abinit-gene-15.249-mRNA-1	B02_36167091_36166358
Cab045103.1	A01_022416038_022419126		augustus_masked-scaff_11015_1-abinit-gene-15.6-mRNA-1	B02_36144585_36143288
Cab045101.1	A01_022424657_022427719		maker-scaff_9490_1-augustus-gene-14.506-mRNA-1	B07_07429234_07427916
Cab045100.1	A01_022445740_022447454		maker-scaff_9490_1-fgenesh-gene-14.410-mRNA-1	B07_07423141_07422446
Cab045098.1	A01_022461521_022463338		maker-scaff_9490_1-augustus-gene-14.508-mRNA-1	B07_07420566_07420287
Cab045097.1	A01_022468932_022463984		maker-scaff_9490_1-fgenesh-gene-14.464-mRNA-1	B07_07404846_07406149
Cab045092.2	A01_022522936_022521927		fgenesh_masked-scaff_9812_4-abinit-gene-3.292-mRNA-1	B08_46203269_46203077
Cab045088.1	A01_022563239_022562639		maker-scaff_9490_1-fgenesh-gene-14.466-mRNA-1	B07_07371761_07372179
Cab045087.1	A01_022568570_022570781		maker-scaff_9490_1-fgenesh-gene-14.413-mRNA-1	B07_07365672_07364407
Cab045084.1	A01_022590689_022586949		maker-scaff_9490_1-fgenesh-gene-14.467-mRNA-1	B07_07338239_07341323
Cab045083.1	A01_022591686_022592611		augustus_masked-scaff_9490_1-abinit-gene-14.186-mRNA-1	B07_07336893_07336798
Cab045082.1	A01_022594377_022592773		maker-scaff_9490_1-fgenesh-gene-14.468-mRNA-1	B07_07335595_07335808
Cab045079.2	A01_022605370_022599456		maker-scaff_9490_1-fgenesh-gene-14.469-mRNA-1	B07_07327901_07328675
Cab045076.1	A01_022636584_022635777		fgenesh_masked-scaff_9490_1-abinit-gene-14.267-mRNA-1	B07_07303645_07304496
Cab045075.1	A01_022646452_022646000		fgenesh_masked-scaff_9490_1-abinit-gene-15.329-mRNA-1	B07_07298921_07299592
Cab045074.1	A01_022652968_022654991		maker-scaff_9490_1-fgenesh-gene-15.330-mRNA-1	B07_07282547_07282419
Cab048097.1	A01_022658170_022659210		fgenesh_masked-scaff_9490_1-abinit-gene-15.179-mRNA-1	B07_07279940_07278894
Cab045068.2	A01_022709947_022711004		maker-scaff_9490_1-fgenesh-gene-15.331-mRNA-1	B07_07266501_07266339
Cab045067.1	A01_022730749_022732208		augustus_masked-scaff_9490_1-abinit-gene-15.4-mRNA-1	B07_07252253_07251751
Cab045066.1	A01_022744155_022749970		maker-scaff_9490_1-augustus-gene-15.414-mRNA-1	B07_07234921_07234635
Cab037077.1	A01_022799848_022798332		maker-scaff_9490_1-fgenesh-gene-15.366-mRNA-1	B07_07226872_07227270
Cab037078.1	A01_022802156_022800635		fgenesh_masked-scaff_9490_1-abinit-gene-15.196-mRNA-1	B07_07224111_07225340
Cab037079.1	A01_022813192_022809252		maker-scaff_9490_1-fgenesh-gene-15.367-mRNA-1	B07_07218859_07219491
Cab037083.1	A01_022866200_022867962		maker-scaff_11015_1-augustus-gene-15.583-mRNA-1	B02_35968668_35969923
Cab037084.1	A01_022868835_022871668		maker-scaff_9490_1-augustus-gene-15.416-mRNA-1	B07_07189474_07188169
Cab037086.1	A01_022879144_022884868		maker-scaff_9490_1-fgenesh-gene-15.336-mRNA-1	B07_07186796_07186292
Cab037087.1	A01_022910623_022913010		maker-scaff_9490_1-fgenesh-gene-15.337-mRNA-1	B07_07172300_07171866
Cab037089.1	A01_022921206_022924785		maker-scaff_9490_1-augustus-gene-15.419-mRNA-1	B07_07169742_07169093
Cab037090.1	A01_022928819_022927404		maker-scaff_9490_1-fgenesh-gene-15.369-mRNA-1	B07_07164103_07164356
Cab037095.1	A01_022964662_022966145		maker-scaff_9490_1-fgenesh-gene-15.339-mRNA-1	B07_07142383_07141841
Cab045957.1	A01_022978346_022978877		augustus_masked-scaff_9526_5-abinit-gene-0.211-mRNA-1	B02_25849947_25849731
Cab037097.1	A01_022982896_022985082		fgenesh_masked-scaff_9490_1-abinit-gene-15.312-mRNA-1	B07_07134207_07132732
Cab037101.3	A01_023004074_023006916		maker-scaff_9490_1-augustus-gene-15.421-mRNA-2	B07_07131667_07131140
Cab037103.1	A01_023029846_023030722		augustus_masked-scaff_9490_1-abinit-gene-15.25-mRNA-1	B07_07121473_07120736
Cab037104.1	A01_023033470_023031193		fgenesh_masked-scaff_9490_1-abinit-gene-15.187-mRNA-1	B07_07117612_07118155
Cab037107.1	A01_023061633_023061199		augustus_masked-scaff_9490_1-abinit-gene-15.34-mRNA-1	B07_07096611_07096979
Cab037112.1	A01_023086515_023084602		maker-scaff_9490_1-fgenesh-gene-15.372-mRNA-1	B07_07088528_07088918
Cab037115.1	A01_023118582_023117232		maker-scaff_9490_1-fgenesh-gene-15.373-mRNA-1	B07_07077251_07077666
Cab037116.1	A01_023134516_023131926		augustus_masked-scaff_9490_1-abinit-gene-15.40-mRNA-1	B07_07067927_07068559
Cab037120.1	A01_023162567_023163451		fgenesh_masked-scaff_9490_1-abinit-gene-15.236-mRNA-1	B07_07042298_07041168
Cab037124.1	A01_023179893_023180117		fgenesh_masked-scaff_9490_1-abinit-gene-15.183-mRNA-1	B07_07030859_07030635
Cab037127.1	A01_023216950_023218114		maker-scaff_9490_1-fgenesh-gene-15.345-mRNA-1	B07_07005323_07004685
Cab037128.1	A01_023225814_023226200		fgenesh_masked-scaff_9490_1-abinit-gene-15.253-mRNA-1	B07_06994623_06994276
Cab037129.1	A01_023228280_023227087		fgenesh_masked-scaff_9490_1-abinit-gene-15.284-mRNA-1	B07_06991887_06993095
Cab037130.1	A01_023235882_023234500		fgenesh_masked-scaff_9490_1-abinit-gene-15.220-mRNA-1	B07_06978331_06979710
Cab037133.1	A01_023268376_023269450		fgenesh_masked-scaff_9490_1-abinit-gene-15.265-mRNA-1	B07_06964968_06964613
Cab037135.1	A01_023275827_023277629		maker-scaff_9490_1-fgenesh-gene-15.346-mRNA-1	B07_06960360_06959612
Cab037136.1	A01_023278983_023278528		augustus_masked-scaff_9490_1-abinit-gene-15.63-mRNA-1	B07_06958136_06958489
Cab037137.1	A01_023287103_023285480		fgenesh_masked-scaff_9490_1-abinit-gene-15.210-mRNA-1	B07_06954967_06956322
Cab037138.1	A01_023296944_023293491		maker-scaff_9490_1-augustus-gene-15.454-mRNA-1	B07_06945888_06947982
Cab037141.1	A01_023311237_023312831		fgenesh_masked-scaff_9490_1-abinit-gene-15.313-mRNA-1	B07_06936921_06936100
Cab037143.2	A01_023318566_023316467		fgenesh_masked-scaff_9490_1-abinit-gene-15.191-mRNA-1	B07_06931556_06932101
Cab037148.1	A01_023335967_023337967		fgenesh_masked-scaff_9490_1-abinit-gene-15.207-mRNA-1	B07_06928094_06927768
Cab037149.1	A01_023345609_023338376		maker-scaff_10504_2-augustus-gene-0.319-mRNA-1	B01_25631828_25632885
Cab037151.1	A01_023351349_023348754		maker-scaff_9490_1-augustus-gene-15.455-mRNA-1	B07_06924572_06925096
Cab037152.1	A01_023361523_023354272		maker-scaff_9490_1-augustus-gene-15.456-mRNA-1	B07_06904674_06904949
Cab037155.1	A01_023391202_023390654		augustus_masked-scaff_9943_1-abinit-gene-1.85-mRNA-1	B01_13220256_13220831
Cab037161.1	A01_023453118_023451858		fgenesh_masked-scaff_9490_1-abinit-gene-15.298-mRNA-1	B07_06879766_06880764
Cab037163.1	A01_023474035_023472269		maker-scaff_9490_1-augustus-gene-15.457-mRNA-1	B07_06850673_06850926
Cab037164.1	A01_023478337_023474960		maker-scaff_9490_1-augustus-gene-15.459-mRNA-1	B07_06846560_06846708
Cab037165.1	A01_023484110_023483215		fgenesh_masked-scaff_9490_1-abinit-gene-15.316-mRNA-1	B07_06843518_06843955
Cab037166.1	A01_023491113_023489329		maker-scaff_9490_1-fgenesh-gene-15.385-mRNA-1	B07_06840824_06840972
Cab037168.1	A01_023505239_023506447		fgenesh_masked-scaff_9490_1-abinit-gene-15.245-mRNA-1	B07_06840208_06839093
Cab037170.1	A01_023528577_023531190		maker-scaff_9490_1-augustus-gene-15.427-mRNA-2	B07_06796115_06795566
Cab037171.1	A01_023534114_023539407		maker-scaff_9490_1-fgenesh-gene-15.351-mRNA-1	B07_06775744_06775195
Cab037172.1	A01_023546322_023542629		maker-scaff_9490_1-fgenesh-gene-15.387-mRNA-1	B07_06772896_06773277
Cab037175.26	A01_023584214_023583021		fgenesh_masked-scaff_9490_1-abinit-gene-15.208-mRNA-1	B07_06747138_06748334
Cab037179.1	A01_023648520_023655493		maker-scaff_9490_1-fgenesh-gene-15.352-mRNA-1	B07_06723419_06723060
Cab037180.1	A01_023657292_023656344		fgenesh_masked-scaff_9490_1-abinit-gene-15.234-mRNA-1	B07_06717954_06718135
Cab037181.1	A01_023665086_023664392		maker-scaff_9490_1-fgenesh-gene-15.391-mRNA-1	B07_06715695_06716100
Cab037182.1	A01_023678399_023679886		maker-scaff_9490_1-fgenesh-gene-15.353-mRNA-1	B07_06711716_06710353
Cab037185.1	A01_023691140_023688321		maker-scaff_9490_1-fgenesh-gene-15.392-mRNA-1	B07_06706679_06706904
Cab037188.1	A01_023711774_023713107		fgenesh_masked-scaff_9490_1-abinit-gene-15.292-mRNA-1	B07_06695616_06694498
Cab037191.1	A01_023727849_023726832		maker-scaff_9490_1-fgenesh-gene-15.394-mRNA-1	B07_06682136_06682443
Cab037193.1	A01_023751165_023746702		maker-scaff_9490_1-augustus-gene-15.470-mRNA-1	B07_06660096_06662124
Cab037194.1	A01_023759037_023756016		maker-scaff_9490_1-fgenesh-gene-15.398-mRNA-1	B07_06656223_06656764
Cab037195.1	A01_023767650_023765341		maker-scaff_9490_1-fgenesh-gene-15.399-mRNA-1	B07_06649429_06650029
Cab037198.1	A01_023795352_023794438		fgenesh_masked-scaff_9490_1-abinit-gene-15.285-mRNA-1	B07_06614075_06614710
Cab037199.1	A01_023832521_023832937		fgenesh_masked-scaff_9490_1-abinit-gene-15.269-mRNA-1	B07_06596277_06595864
Cab037200.1	A01_023838858_023838496		fgenesh_masked-scaff_9490_1-abinit-gene-15.288-mRNA-1	B07_06582858_06583142
Cab037210.1	A01_023931713_023930074		maker-scaff_9490_1-fgenesh-gene-15.401-mRNA-1	B07_06568044_06568216
Cab037213.2	A01_023956566_023954150		fgenesh_masked-scaff_9490_1-abinit-gene-15.271-mRNA-1	B07_06557874_06559653
Cab037217.1	A01_023989602_023988982		fgenesh_masked-scaff_9490_1-abinit-gene-15.299-mRNA-1	B07_06539296_06539901
Cab037219.1	A01_024004694_024005815		fgenesh_masked-scaff_9410_1-abinit-gene-11.236-mRNA-1	B03_11275893_11274736
Cab037221.1	A01_024016355_024015288		maker-scaff_9490_1-augustus-gene-15.477-mRNA-1	B07_06528219_06528434
Cab037225.2	A01_024040710_024042610		maker-scaff_9490_1-fgenesh-gene-15.357-mRNA-1	B07_06517886_06517452
Cab037229.1	A01_024087784_024089278		fgenesh_masked-scaff_9490_1-abinit-gene-15.224-mRNA-1	B07_06468813_06468401
Cab037230.1	A01_024104350_024105731		maker-scaff_9526_1-fgenesh-gene-8.360-mRNA-1	B04_08503538_08504233
Cab037234.1	A01_024144035_024142481		fgenesh_masked-scaff_9490_1-abinit-gene-15.317-mRNA-1	B07_06453266_06454516
Cab037237.1	A01_024167611_024166766		fgenesh_masked-scaff_9490_1-abinit-gene-15.247-mRNA-1	B07_06436639_06437490
Cab037241.1	A01_024189411_024191833		maker-scaff_9490_1-fgenesh-gene-15.358-mRNA-1	B07_06427484_06426850
Cab037242.1	A01_024213106_024214636		augustus_masked-scaff_9490_1-abinit-gene-15.154-mRNA-1	B07_06419262_06418989
Cab037246.1	A01_024245511_024248564		fgenesh_masked-scaff_9490_1-abinit-gene-15.226-mRNA-1	B07_06408809_06405753
Cab037247.1	A01_024249211_024248684		fgenesh_masked-scaff_9490_1-abinit-gene-15.233-mRNA-1	B07_06405084_06405611
Cab037249.1	A01_024254820_024253253		augustus_masked-scaff_9490_1-abinit-gene-15.157-mRNA-1	B07_06401038_06401489
Cab037252.1	A01_024279768_024282090		augustus_masked-scaff_9490_1-abinit-gene-15.159-mRNA-1	B07_06384313_06384133
Cab037253.1	A01_024283934_024282848		maker-scaff_9490_1-fgenesh-gene-15.408-mRNA-1	B07_06382162_06382393
Cab037254.1	A01_024288519_024290182		maker-scaff_9490_1-fgenesh-gene-15.361-mRNA-1	B07_06379512_06379160
Cab037257.1	A01_024313618_024311782		maker-scaff_9490_1-fgenesh-gene-15.409-mRNA-1	B07_06361966_06362822
Cab037259.2	A01_024350060_024352429		maker-scaff_9490_1-augustus-gene-15.438-mRNA-1	B07_06346057_06345798
Cab037260.1	A01_024380231_024377210		maker-scaff_9490_1-fgenesh-gene-15.410-mRNA-1	B07_06338937_06339352
Cab037263.1	A01_024413077_024414381		fgenesh_masked-scaff_9490_1-abinit-gene-15.273-mRNA-1	B07_06329528_06328251
Cab037268.2	A01_024449162_024446308		maker-scaff_9490_1-fgenesh-gene-15.411-mRNA-1	B07_06312894_06313293
Cab037269.2	A01_024485546_024488886		maker-scaff_9490_1-fgenesh-gene-16.409-mRNA-1	B07_06288066_06287647
Cab037270.1	A01_024495608_024497090		fgenesh_masked-scaff_9490_1-abinit-gene-16.308-mRNA-1	B07_06284466_06283576
Cab037271.1	A01_024498333_024500302		fgenesh_masked-scaff_9490_1-abinit-gene-16.283-mRNA-1	B07_06282129_06281750
Cab037274.1	A01_024505373_024504453		maker-scaff_9490_1-augustus-gene-16.568-mRNA-2	B07_06276727_06277063
Cab037275.1	A01_024506124_024506802		maker-scaff_9490_1-fgenesh-gene-16.412-mRNA-1	B07_06273473_06273150
Cab037277.2	A01_024518014_024518891		maker-scaff_9490_1-augustus-gene-16.525-mRNA-1	B07_06266848_06266129
Cab037279.1	A01_024530868_024529546		augustus_masked-scaff_9490_1-abinit-gene-16.12-mRNA-1	B07_06248528_06248714
Cab037281.1	A01_024543811_024539956		maker-scaff_9490_1-fgenesh-gene-16.462-mRNA-1	B07_06241457_06242366
Cab037282.1	A01_024549846_024547817		maker-scaff_9490_1-fgenesh-gene-16.463-mRNA-1	B07_06230242_06230480
Cab037284.1	A01_024564206_024566900		maker-scaff_9490_1-fgenesh-gene-16.414-mRNA-1	B07_06216660_06216014
Cab026747.1	A01_024588782_024583900		maker-scaff_9490_1-fgenesh-gene-16.464-mRNA-1	B07_06212522_06213291
Cab026745.4	A01_024608819_024603366		maker-scaff_9490_1-augustus-gene-16.572-mRNA-1	B07_06198980_06201360
Cab026741.1	A01_024655546_024655973		fgenesh_masked-scaff_9490_1-abinit-gene-16.224-mRNA-1	B07_06186451_06186672
Cab026740.2	A01_024662583_024657136		maker-scaff_9490_1-augustus-gene-16.574-mRNA-1	B07_06183065_06183552
Cab026737.1	A01_024672913_024675987		augustus_masked-scaff_9490_1-abinit-gene-16.27-mRNA-1	B07_06168736_06168481
Cab026734.1	A01_024691513_024688209		maker-scaff_9490_1-fgenesh-gene-16.469-mRNA-1	B07_06154827_06155455
Cab026731.1	A01_024705551_024706122		fgenesh_masked-scaff_9490_1-abinit-gene-16.276-mRNA-1	B07_06141409_06141267
Cab026730.1	A01_024711684_024712091		augustus_masked-scaff_9490_1-abinit-gene-16.33-mRNA-1	B07_06139782_06139375
Cab026727.2	A01_024725529_024721803		maker-scaff_9490_1-fgenesh-gene-16.471-mRNA-1	B07_06118248_06118366
Cab026725.1	A01_024736834_024733433		maker-scaff_9490_1-augustus-gene-16.579-mRNA-2	B07_06113606_06114526
Cab026723.1	A01_024744670_024746949		fgenesh_masked-scaff_9490_1-abinit-gene-16.353-mRNA-1	B07_06108512_06107581
Cab026721.1	A01_024756125_024757186		fgenesh_masked-scaff_9490_1-abinit-gene-16.312-mRNA-1	B07_06104400_06103813
Cab026720.1	A01_024765576_024766268		augustus_masked-scaff_9490_1-abinit-gene-16.41-mRNA-1	B07_06096612_06095932
Cab026717.1	A01_024779956_024781458		maker-scaff_9490_1-augustus-gene-16.531-mRNA-1	B07_06084625_06084337
Cab026716.1	A01_024791578_024792105		augustus_masked-scaff_9490_1-abinit-gene-16.46-mRNA-1	B07_06082501_06081965
Cab026714.1	A01_024812619_024811708		maker-scaff_9490_1-fgenesh-gene-16.475-mRNA-1	B07_06076943_06077406
Cab026711.1	A01_024828771_024827716		maker-scaff_9490_1-fgenesh-gene-16.476-mRNA-1	B07_06068737_06069199
Cab026710.1	A01_024869730_024870791		fgenesh_masked-scaff_9490_1-abinit-gene-16.406-mRNA-1	B07_06057212_06056841
Cab047872.1	A01_024873726_024872310		maker-scaff_9490_1-fgenesh-gene-16.477-mRNA-1	B07_06054042_06054564
Cab026708.2	A01_024884200_024879844		fgenesh_masked-scaff_9490_1-abinit-gene-16.281-mRNA-1	B07_06046642_06046870
Cab026706.1	A01_024902633_024904120		fgenesh_masked-scaff_9490_1-abinit-gene-16.372-mRNA-1	B07_06026656_06025178
Cab026705.1	A01_024911544_024909523		fgenesh_masked-scaff_9490_1-abinit-gene-16.321-mRNA-1	B07_06023727_06024143
Cab026704.1	A01_024926113_024924277		fgenesh_masked-scaff_9490_1-abinit-gene-16.403-mRNA-1	B07_06005177_06006631
Cab026702.1	A01_024936086_024934003		maker-scaff_9490_1-fgenesh-gene-16.481-mRNA-1	B07_05983003_05983330
Cab026700.1	A01_024964595_024955981		maker-scaff_9490_1-augustus-gene-16.587-mRNA-1	B07_05967185_05967817
Cab026697.1	A01_024991465_024991818		fgenesh_masked-scaff_9490_1-abinit-gene-16.227-mRNA-1	B07_05955527_05955189
Cab026690.1	A01_025040108_025040804		fgenesh_masked-scaff_9490_1-abinit-gene-16.376-mRNA-1	B07_05941730_05941314
Cab026689.1	A01_025047209_025045716		fgenesh_masked-scaff_9490_1-abinit-gene-16.404-mRNA-1	B07_05937215_05938699
Cab026687.1	A01_025092434_025093272		fgenesh_masked-scaff_9490_1-abinit-gene-16.396-mRNA-1	B07_05928991_05928434
Cab026686.1	A01_025095338_025094584		fgenesh_masked-scaff_9490_1-abinit-gene-16.247-mRNA-1	B07_05925661_05926269
Cab026685.1	A01_025103326_025104469		fgenesh_masked-scaff_9490_1-abinit-gene-16.397-mRNA-1	B07_05921724_05921594
Cab026683.1	A01_025113625_025114907		maker-scaff_9490_1-fgenesh-gene-16.425-mRNA-1	B07_05910944_05910643
Cab026677.1	A01_025160722_025161142		fgenesh_masked-scaff_9490_1-abinit-gene-16.342-mRNA-1	B07_05889786_05889478
Cab026676.1	A01_025169529_025167402		maker-scaff_9490_1-fgenesh-gene-16.485-mRNA-1	B07_05880792_05881123
Cab026668.1	A01_025234474_025233872		fgenesh_masked-scaff_9490_1-abinit-gene-16.301-mRNA-1	B07_05841905_05842501
Cab026666.1	A01_025266072_025267761		maker-scaff_9490_1-fgenesh-gene-16.429-mRNA-1	B07_05819381_05819180
Cab026663.1	A01_025281892_025287287		fgenesh_masked-scaff_9490_1-abinit-gene-16.266-mRNA-1	B07_05812580_05810645
Cab026662.1	A01_025300656_025299661		augustus_masked-scaff_9490_1-abinit-gene-16.99-mRNA-1	B07_05801783_05802630
Cab026661.1	A01_025303823_025305829		maker-scaff_9490_1-fgenesh-gene-16.431-mRNA-1	B07_05794748_05794567
Cab026660.2	A01_025307759_025307541		fgenesh_masked-scaff_9490_1-abinit-gene-16.302-mRNA-1	B07_05791345_05791532
Cab026659.1	A01_025310048_025308650		maker-scaff_9490_1-augustus-gene-16.594-mRNA-2	B07_05789473_05789859
Cab026658.1	A01_025312231_025314119		maker-scaff_9490_1-fgenesh-gene-16.432-mRNA-1	B07_05784619_05784037
Cab026654.1	A01_025341701_025344129		augustus_masked-scaff_9490_1-abinit-gene-16.108-mRNA-1	B07_05766005_05765677
Cab026653.2	A01_025348135_025344876		maker-scaff_9490_1-augustus-gene-16.597-mRNA-1	B07_05760121_05760860
Cab026651.1	A01_025371923_025374617		maker-scaff_9490_1-augustus-gene-16.546-mRNA-1	B07_05736270_05735959
Cab026650.1	A01_025377130_025375042		maker-scaff_9490_1-fgenesh-gene-16.493-mRNA-1	B07_05733735_05734827
Cab026649.1	A01_025377772_025378092		fgenesh_masked-scaff_9490_1-abinit-gene-16.262-mRNA-1	B07_05732873_05732553
Cab026647.1	A01_025396795_025395941		fgenesh_masked-scaff_9490_1-abinit-gene-16.218-mRNA-1	B07_05702686_05703534
Cab026644.3	A01_025405789_025408407		maker-scaff_9490_1-fgenesh-gene-16.437-mRNA-1	B07_05694285_05693969
Cab026643.1	A01_025412754_025411854		fgenesh_masked-scaff_9490_1-abinit-gene-16.338-mRNA-1	B07_05688292_05688711
Cab026639.1	A01_025441500_025437736		maker-scaff_9812_4-augustus-gene-0.640-mRNA-1	B08_49972671_49973083
Cab026636.1	A01_025460082_025462093		maker-scaff_9490_1-fgenesh-gene-16.438-mRNA-1	B07_05676992_05676342
Cab026631.2	A01_025501552_025502337		maker-scaff_9490_1-augustus-gene-2.548-mRNA-1	B07_20215454_20215139
Cab047865.1	A01_025501825_025502271		fgenesh_masked-scaff_9490_1-abinit-gene-16.219-mRNA-1	B07_05598266_05597649
Cab026623.1	A01_025543602_025545550		fgenesh_masked-scaff_11064_2-abinit-gene-1.280-mRNA-1	B01_30017496_30017687
Cab026622.1	A01_025549236_025552242		fgenesh_masked-scaff_9490_1-abinit-gene-16.369-mRNA-1	B07_05600980_05599154
Cab026620.1	A01_025563885_025562797		augustus_masked-scaff_9490_1-abinit-gene-16.143-mRNA-1	B07_05578139_05578644
Cab026619.1	A01_025571171_025574346		maker-scaff_10688_1-augustus-gene-1.564-mRNA-1	B08_07730564_07731034
Cab026617.2	A01_025606849_025599797		maker-scaff_9490_1-augustus-gene-16.602-mRNA-1	B07_05560435_05561732
Cab026616.1	A01_025612207_025613535		fgenesh_masked-scaff_9490_1-abinit-gene-16.323-mRNA-1	B07_05552128_05551106
Cab026615.1	A01_025614578_025614095		maker-scaff_9490_1-fgenesh-gene-16.498-mRNA-1	B07_05550080_05550297
Cab026613.1	A01_025650756_025654044		maker-scaff_9490_1-fgenesh-gene-16.444-mRNA-1	B07_05534734_05534079
Cab026611.1	A01_025671603_025674539		maker-scaff_9490_1-fgenesh-gene-16.445-mRNA-1	B07_05521951_05521004
Cab026610.1	A01_025674982_025675982		maker-scaff_9490_1-fgenesh-gene-16.446-mRNA-1	B07_05520265_05519841
Cab026605.1	A01_025715486_025716994		maker-scaff_9490_1-fgenesh-gene-16.447-mRNA-1	B07_05479501_05479294
Cab026603.1	A01_025723390_025721578		maker-scaff_9490_1-fgenesh-gene-16.503-mRNA-1	B07_05472394_05472679
Cab026601.1	A01_025735529_025735858		fgenesh_masked-scaff_9490_1-abinit-gene-16.378-mRNA-1	B07_05460908_05460576
Cab026594.1	A01_025755873_025759414		maker-scaff_9490_1-augustus-gene-16.559-mRNA-1	B07_05439117_05438866
Cab026592.1	A01_025766656_025765737		fgenesh_masked-scaff_10632_1-abinit-gene-6.366-mRNA-1	B05_11528467_11527889
Cab026590.1	A01_025776957_025775343		maker-scaff_9490_1-augustus-gene-16.609-mRNA-1	B07_05412736_05413777
Cab026585.1	A01_025814192_025811312		maker-scaff_9490_1-augustus-gene-16.611-mRNA-1	B07_05386455_05386608
Cab047664.1	A01_025820461_025818515		maker-scaff_9490_1-fgenesh-gene-16.513-mRNA-1	B07_05383646_05384553
Cab026583.1	A01_025828463_025826102		fgenesh_masked-scaff_9490_1-abinit-gene-16.300-mRNA-1	B07_05371257_05372198
Cab026581.1	A01_025843939_025841836		maker-scaff_9490_1-fgenesh-gene-16.457-mRNA-1	B07_05347150_05346520
Cab026577.1	A01_025872083_025869772		fgenesh_masked-scaff_9490_1-abinit-gene-16.367-mRNA-1	B07_05342955_05343584
Cab026575.1	A01_025886279_025883174		maker-scaff_9490_1-augustus-gene-16.616-mRNA-1	B07_05333001_05333322
Cab026574.1	A01_025889573_025891459		maker-scaff_9490_1-fgenesh-gene-16.458-mRNA-1	B07_05331606_05331327
Cab026573.1	A01_025892293_025896322		maker-scaff_9490_1-augustus-gene-16.565-mRNA-1	B07_05329079_05328664
Cab026572.1	A01_025903265_025899223		maker-scaff_9490_1-fgenesh-gene-16.518-mRNA-1	B07_05322296_05323786
Cab026571.2	A01_025907738_025906195		maker-scaff_9490_1-fgenesh-gene-16.520-mRNA-1	B07_05316549_05317483
Cab026570.1	A01_025913253_025916364		augustus_masked-scaff_9490_1-abinit-gene-16.212-mRNA-1	B07_05312612_05311399
Cab026568.1	A01_025932751_025934844		maker-scaff_9490_1-fgenesh-gene-17.226-mRNA-1	B07_05294605_05293362
Cab026567.1	A01_025936765_025935727		maker-scaff_9490_1-augustus-gene-17.315-mRNA-2	B07_05290934_05291126
Cab026566.1	A01_025941539_025937446		maker-scaff_9490_1-augustus-gene-5.471-mRNA-1	B07_16571607_16571284
Cab026565.1	A01_025941657_025948680		maker-scaff_9490_1-augustus-gene-17.287-mRNA-2	B07_05286866_05286337
Cab026564.1	A01_025948902_025954021		maker-scaff_9490_1-fgenesh-gene-17.228-mRNA-1	B07_05279575_05279200
Cab026563.1	A01_025984156_025981154		augustus_masked-scaff_9490_1-abinit-gene-17.5-mRNA-1	B07_05251831_05254375
Cab026562.1	A01_025987208_025985321		fgenesh_masked-scaff_9490_1-abinit-gene-17.191-mRNA-1	B07_05248965_05250371
Cab026560.1	A01_025992109_025990892		maker-scaff_9490_1-fgenesh-gene-17.258-mRNA-1	B07_05245622_05246098
Cab026556.1	A01_026030967_026031621		augustus_masked-scaff_9490_1-abinit-gene-17.12-mRNA-1	B07_05229694_05229475
Cab026555.1	A01_026033028_026033948		fgenesh_masked-scaff_9490_1-abinit-gene-17.143-mRNA-1	B07_05227733_05226810
Cab026554.2	A01_026036709_026034308		maker-scaff_9490_1-augustus-gene-17.321-mRNA-2	B07_05224865_05225143
Cab026553.1	A01_026042002_026043388		fgenesh_masked-scaff_9490_1-abinit-gene-17.159-mRNA-1	B07_05221119_05220367
Cab026552.1	A01_026049102_026046322		fgenesh_masked-scaff_9490_1-abinit-gene-17.208-mRNA-1	B07_05215592_05217016
Cab026551.1	A01_026051310_026052965		maker-scaff_9490_1-fgenesh-gene-17.230-mRNA-1	B07_05209923_05208943
Cab026549.1	A01_026061592_026071555		maker-scaff_9490_1-augustus-gene-17.292-mRNA-1	B07_05199691_05199389
Cab026547.1	A01_026093890_026091106		maker-scaff_9490_1-fgenesh-gene-17.263-mRNA-1	B07_05193455_05194049
Cab026545.1	A01_026108316_026111100		augustus_masked-scaff_9490_1-abinit-gene-17.22-mRNA-1	B07_05184201_05183615
Cab026544.1	A01_026111518_026112258		maker-scaff_9490_1-augustus-gene-17.294-mRNA-1	B07_05180867_05180676
Cab026543.1	A01_026113420_026115025		maker-scaff_9490_1-fgenesh-gene-17.235-mRNA-1	B07_05178887_05178537
Cab026541.1	A01_026125006_026127204		maker-scaff_9490_1-fgenesh-gene-17.236-mRNA-1	B07_05167725_05166546
Cab026540.1	A01_026135274_026131264		fgenesh_masked-scaff_9490_1-abinit-gene-17.189-mRNA-1	B07_05163681_05164178
Cab026536.1	A01_026171574_026169683		maker-scaff_9490_1-augustus-gene-17.325-mRNA-1	B07_05157723_05158168
Cab026534.1	A01_026184984_026186650		fgenesh_masked-scaff_9490_1-abinit-gene-17.126-mRNA-1	B07_05140611_05139358
Cab026532.1	A01_026192194_026190632		maker-scaff_9490_1-fgenesh-gene-17.267-mRNA-1	B07_05137262_05138084
Cab008566.1	A01_026245210_026242596		augustus_masked-scaff_9490_1-abinit-gene-17.35-mRNA-1	B07_05127668_05128257
Cab008567.1	A01_026255879_026257686		maker-scaff_9490_1-fgenesh-gene-17.237-mRNA-1	B07_05121052_05120837
Cab008571.1	A01_026271953_026273674		maker-scaff_9490_1-fgenesh-gene-17.239-mRNA-1	B07_05080893_05080381
Cab008572.1	A01_026274243_026276938		fgenesh_masked-scaff_9490_1-abinit-gene-17.150-mRNA-1	B07_05077892_05077407
Cab008574.1	A01_026283018_026279419		maker-scaff_9490_1-augustus-gene-17.329-mRNA-1	B07_05072300_05072842
Cab008577.1	A01_026310378_026318298		maker-scaff_9490_1-fgenesh-gene-17.241-mRNA-1	B07_05066197_05065102
Cab008578.1	A01_026320973_026321164		augustus_masked-scaff_9490_1-abinit-gene-17.48-mRNA-1	B07_05057330_05057148
Cab008580.1	A01_026334767_026337289		augustus_masked-scaff_9490_1-abinit-gene-17.53-mRNA-1	B07_05038133_05036317
Cab008581.1	A01_026349790_026352760		maker-scaff_9490_1-augustus-gene-17.302-mRNA-1	B07_05026944_05026490
Cab008587.1	A01_026413824_026411106		maker-scaff_9490_1-augustus-gene-17.332-mRNA-1	B07_04998341_04998678
Cab008593.1	A01_026452711_026455760		fgenesh_masked-scaff_9490_1-abinit-gene-17.205-mRNA-1	B07_04949959_04949385
Cab041785.1	A01_026457329_026458824		maker-scaff_12489_1-fgenesh-gene-1.503-mRNA-1	B07_03656742_03657306
Cab041784.1	A01_026459648_026459050		maker-scaff_12489_1-fgenesh-gene-1.440-mRNA-1	B07_03657776_03657576
Cab008596.1	A01_026474242_026477722		fgenesh_masked-scaff_9490_1-abinit-gene-17.136-mRNA-1	B07_04935476_04934688
Cab008599.2	A01_026516883_026514886		maker-scaff_9490_1-fgenesh-gene-17.274-mRNA-1	B07_04931031_04931184
Cab008600.1	A01_026517161_026520310		maker-scaff_9490_1-augustus-gene-17.306-mRNA-1	B07_04928920_04928246
Cab008603.1	A01_026529275_026526880		maker-scaff_9490_1-fgenesh-gene-17.275-mRNA-1	B07_04921913_04922527
Cab008604.1	A01_026533752_026532981		fgenesh_masked-scaff_9490_1-abinit-gene-17.141-mRNA-1	B07_04915745_04916419
Cab008605.1	A01_026540477_026539387		fgenesh_masked-scaff_9490_1-abinit-gene-17.199-mRNA-1	B07_04911464_04912099
Cab008608.1	A01_026558834_026560771		maker-scaff_11617_1-augustus-gene-0.457-mRNA-2	B01_31451905_31453206
Cab008609.1	A01_026563113_026565481		augustus_masked-scaff_9490_1-abinit-gene-17.80-mRNA-1	B07_04896642_04896082
Cab008610.1	A01_026566383_026565943		fgenesh_masked-scaff_10712_1-abinit-gene-0.368-mRNA-1	B08_27038001_27038339
Cab008611.1	A01_026570702_026570077		fgenesh_masked-scaff_9490_1-abinit-gene-17.179-mRNA-1	B07_04891765_04892046
Cab008612.1	A01_026584186_026585427		fgenesh_masked-scaff_9490_1-abinit-gene-17.124-mRNA-1	B07_04881543_04880254
Cab008613.1	A01_026592405_026593058		fgenesh_masked-scaff_9490_1-abinit-gene-17.201-mRNA-1	B07_04877681_04877019
Cab008614.1	A01_026601282_026604701		maker-scaff_9490_1-fgenesh-gene-17.248-mRNA-1	B07_04868893_04868116
Cab008615.1	A01_026605322_026606350		fgenesh_masked-scaff_9490_1-abinit-gene-17.194-mRNA-1	B07_04866577_04865666
Cab008616.1	A01_026607088_026610505		maker-scaff_9490_1-augustus-gene-17.309-mRNA-1	B07_04864107_04862473
Cab008617.1	A01_026616257_026617832		maker-scaff_11617_1-fgenesh-gene-0.376-mRNA-1	B01_31506272_31506539
Cab008618.1	A01_026626640_026629836		maker-scaff_9490_1-fgenesh-gene-17.250-mRNA-1	B07_04858964_04858617
Cab008619.1	A01_026630864_026630225		maker-scaff_9490_1-fgenesh-gene-17.278-mRNA-1	B07_04855181_04855527
Cab008620.1	A01_026638739_026639910		maker-scaff_9490_1-augustus-gene-17.311-mRNA-1	B07_04851794_04851295
Cab008622.1	A01_026643166_026642124		fgenesh_masked-scaff_9490_1-abinit-gene-17.151-mRNA-1	B07_04848390_04848971
Cab008623.1	A01_026661524_026659934		maker-scaff_9490_1-fgenesh-gene-17.279-mRNA-1	B07_04835322_04836020
Cab008624.2	A01_026693119_026695279		fgenesh_masked-scaff_9490_1-abinit-gene-17.132-mRNA-1	B07_04812734_04811223
Cab008625.1	A01_026708671_026704282		maker-scaff_9490_1-fgenesh-gene-17.280-mRNA-1	B07_04802691_04802871
Cab008626.1	A01_026712848_026709780		maker-scaff_9490_1-augustus-gene-17.340-mRNA-1	B07_04800572_04801261
Cab008628.1	A01_026720319_026719928		maker-scaff_9490_1-fgenesh-gene-17.282-mRNA-1	B07_04796138_04796428
Cab008629.1	A01_026726028_026728064		maker-scaff_9490_1-fgenesh-gene-17.252-mRNA-1	B07_04787090_04786621
Cab008630.2	A01_026732713_026729012		fgenesh_masked-scaff_9490_1-abinit-gene-5.332-mRNA-1	B07_17077359_17076439
Cab008631.1	A01_026737262_026738125		fgenesh_masked-scaff_9490_1-abinit-gene-17.133-mRNA-1	B07_04781930_04781097
Cab008632.1	A01_026746475_026743205		maker-scaff_9490_1-fgenesh-gene-17.283-mRNA-1	B07_04779322_04779933
Cab008635.1	A01_026760209_026761488		augustus_masked-scaff_9410_1-abinit-gene-6.148-mRNA-1	B03_06790455_06791576
Cab048247.1	A01_026762978_026762685		fgenesh_masked-scaff_9490_1-abinit-gene-17.214-mRNA-1	B07_04760504_04760794
Cab008637.1	A01_026768821_026770209		maker-scaff_9490_1-fgenesh-gene-17.254-mRNA-1	B07_04753161_04752978
Cab008638.1	A01_026772283_026772541		fgenesh_masked-scaff_9490_1-abinit-gene-17.139-mRNA-1	B07_04748893_04748669
Cab008639.2	A01_026776413_026773788		maker-scaff_12489_1-fgenesh-gene-0.467-mRNA-1	B07_04483112_04484330
Cab008642.1	A01_026811778_026809936		maker-scaff_12489_1-fgenesh-gene-0.468-mRNA-1	B07_04475358_04475927
Cab008643.1	A01_026813850_026815376		maker-scaff_12489_1-fgenesh-gene-0.414-mRNA-1	B07_04471800_04471405
Cab008644.1	A01_026817706_026815759		fgenesh_masked-scaff_12489_1-abinit-gene-0.282-mRNA-1	B07_04468718_04470322
Cab008647.2	A01_026835761_026833872		maker-scaff_12489_1-fgenesh-gene-0.469-mRNA-1	B07_04460329_04461530
Cab008649.1	A01_026843569_026841422		maker-scaff_12489_1-augustus-gene-0.580-mRNA-1	B07_04455152_04455397
Cab008650.1	A01_026849895_026847681		maker-scaff_12489_1-augustus-gene-0.581-mRNA-1	B07_04441715_04442535
Cab008651.1	A01_026858031_026860888		maker-scaff_12489_1-fgenesh-gene-0.415-mRNA-1	B07_04438699_04437819
Cab008652.1	A01_026865703_026863042		maker-scaff_12489_1-augustus-gene-0.582-mRNA-1	B07_04435421_04435681
Cab008658.1	A01_026890989_026893842		maker-scaff_12489_1-fgenesh-gene-0.416-mRNA-1	B07_04424041_04423190
Cab008660.1	A01_026896147_026897229		maker-scaff_12489_1-augustus-gene-0.532-mRNA-1	B07_04416516_04415419
Cab008662.1	A01_026906669_026909353		maker-scaff_12489_1-fgenesh-gene-0.418-mRNA-1	B07_04410170_04409546
Cab008663.1	A01_026914114_026915461		maker-scaff_12489_1-augustus-gene-0.534-mRNA-1	B07_04407960_04407630
Cab008664.5	A01_026922207_026918301		maker-scaff_12489_1-fgenesh-gene-0.478-mRNA-1	B07_04401488_04402100
Cab008670.1	A01_026964920_026970924		fgenesh_masked-scaff_12489_1-abinit-gene-0.234-mRNA-1	B07_04384964_04383604
Cab008671.1	A01_026978325_026975406		maker-scaff_12489_1-fgenesh-gene-0.480-mRNA-1	B07_04377415_04378706
Cab008672.1	A01_026997622_026995525		maker-scaff_12489_1-augustus-gene-0.587-mRNA-2	B07_04373394_04373739
Cab008673.1	A01_027005771_027004013		maker-scaff_12489_1-fgenesh-gene-0.482-mRNA-1	B07_04367098_04367390
Cab008674.1	A01_027008466_027006680		maker-scaff_12489_1-augustus-gene-0.590-mRNA-1	B07_04364789_04365445
Cab041642.1	A01_027020293_027021435		fgenesh_masked-scaff_9490_1-abinit-gene-15.326-mRNA-1	B07_06807153_06806714
Cab041643.1	A01_027024062_027022349		maker-scaff_9650_1-fgenesh-gene-1.128-mRNA-1	B05_17907606_17908130
Cab041646.1	A01_027043487_027044623		fgenesh_masked-scaff_9490_1-abinit-gene-15.189-mRNA-1	B07_06813990_06812869
Cab041649.1	A01_027083511_027080797		maker-scaff_12489_1-augustus-gene-0.593-mRNA-1	B07_04322376_04323441
Cab041650.1	A01_027113979_027112882		fgenesh_masked-scaff_12489_1-abinit-gene-0.326-mRNA-1	B07_04315001_04316098
Cab041654.1	A01_027134351_027133739		maker-scaff_12489_1-fgenesh-gene-0.495-mRNA-1	B07_04298518_04298718
Cab041657.1	A01_027165154_027166381		maker-scaff_12489_1-fgenesh-gene-0.424-mRNA-1	B07_04280208_04279840
Cab041660.1	A01_027213673_027217929		maker-scaff_12489_1-augustus-gene-0.540-mRNA-1	B07_04259261_04258797
Cab041662.1	A01_027220854_027239835		maker-scaff_12489_1-augustus-gene-0.541-mRNA-1	B07_04246290_04245340
Cab041667.1	A01_027258468_027255579		fgenesh_masked-scaff_12489_1-abinit-gene-0.235-mRNA-1	B07_04226512_04226918
Cab041669.1	A01_027267020_027268401		fgenesh_masked-scaff_12489_1-abinit-gene-0.307-mRNA-1	B07_04221856_04220675
Cab041671.1	A01_027273740_027275113		maker-scaff_12489_1-augustus-gene-0.544-mRNA-1	B07_04211860_04211716
Cab041673.1	A01_027289665_027293174		maker-scaff_9598_1-augustus-gene-0.178-mRNA-1	B07_00207355_00208310
Cab041677.1	A01_027312977_027314525		maker-scaff_12489_1-augustus-gene-0.545-mRNA-1	B07_04207530_04206355
Cab041682.1	A01_027345229_027344223		maker-scaff_12489_1-augustus-gene-0.600-mRNA-1	B07_04188432_04188616
Cab041684.1	A01_027365269_027368963		augustus_masked-scaff_12489_1-abinit-gene-0.132-mRNA-1	B07_04162620_04162202
Cab041689.1	A01_027391060_027391662		fgenesh_masked-scaff_12489_1-abinit-gene-0.246-mRNA-1	B07_04142309_04142040
Cab041690.1	A01_027392477_027393489		fgenesh_masked-scaff_12489_1-abinit-gene-0.391-mRNA-1	B07_04141112_04140561
Cab041691.2	A01_027398479_027397767		fgenesh_masked-scaff_12489_1-abinit-gene-0.341-mRNA-1	B07_04137502_04137959
Cab041695.1	A01_027444426_027445409		maker-scaff_12489_1-fgenesh-gene-0.441-mRNA-1	B07_04092569_04092268
Cab041698.2	A01_027455935_027454134		maker-scaff_12489_1-fgenesh-gene-0.503-mRNA-1	B07_04081893_04082267
Cab041701.1	A01_027482146_027485597		fgenesh_masked-scaff_12489_1-abinit-gene-0.382-mRNA-1	B07_04067792_04067277
Cab041702.1	A01_027486179_027487846		maker-scaff_12489_1-fgenesh-gene-0.444-mRNA-1	B07_04066404_04066221
Cab041703.1	A01_027490166_027488114		maker-scaff_12489_1-fgenesh-gene-0.504-mRNA-1	B07_04064140_04064576
Cab041705.1	A01_027501973_027502371		augustus_masked-scaff_12489_1-abinit-gene-0.157-mRNA-1	B07_04056170_04055766
Cab041706.1	A01_027505480_027504543		maker-scaff_12489_1-fgenesh-gene-0.505-mRNA-1	B07_04047526_04047756
Cab041707.1	A01_027506169_027508127		augustus_masked-scaff_12489_1-abinit-gene-0.160-mRNA-1	B07_04046478_04044514
Cab041709.1	A01_027512781_027515457		maker-scaff_12489_1-fgenesh-gene-0.445-mRNA-1	B07_04039647_04038228
Cab041711.1	A01_027520116_027524567		maker-scaff_12489_1-augustus-gene-0.558-mRNA-1	B07_04025746_04025363
Cab041714.1	A01_027543351_027534338		maker-scaff_12489_1-augustus-gene-0.608-mRNA-1	B07_04016833_04017070
Cab041715.1	A01_027549718_027547352		maker-scaff_12489_1-fgenesh-gene-0.508-mRNA-1	B07_04009622_04009924
Cab041718.1	A01_027573763_027572369		maker-scaff_12489_1-fgenesh-gene-0.509-mRNA-1	B07_04001422_04001951
Cab041719.1	A01_027576415_027574577		maker-scaff_12489_1-fgenesh-gene-0.510-mRNA-1	B07_03998196_03999446
Cab041723.1	A01_027601931_027601113		maker-scaff_12489_1-augustus-gene-0.612-mRNA-1	B07_03987746_03988545
Cab041726.1	A01_027609939_027607544		fgenesh_masked-scaff_12489_1-abinit-gene-0.323-mRNA-1	B07_03985235_03986755
Cab041727.1	A01_027612170_027610548		maker-scaff_12489_1-fgenesh-gene-0.512-mRNA-1	B07_03981478_03981649
Cab041728.1	A01_027615476_027617130		maker-scaff_12489_1-fgenesh-gene-0.449-mRNA-1	B07_03976408_03976194
Cab041729.1	A01_027618844_027617864		maker-scaff_12489_1-fgenesh-gene-0.513-mRNA-1	B07_03972976_03973300
Cab041733.1	A01_027641556_027646571		maker-scaff_12489_1-augustus-gene-0.561-mRNA-1	B07_03925822_03924447
Cab041735.1	A01_027671468_027672868		maker-scaff_12489_1-fgenesh-gene-0.456-mRNA-1	B07_03914971_03914679
Cab041739.1	A01_027690304_027692294		maker-scaff_12489_1-fgenesh-gene-0.457-mRNA-1	B07_03903543_03902944
Cab041741.1	A01_027700722_027703088		augustus_masked-scaff_12489_1-abinit-gene-0.189-mRNA-1	B07_03896589_03896129
Cab041745.1	A01_027732856_027730704		maker-scaff_12489_1-augustus-gene-0.615-mRNA-1	B07_03881369_03882311
Cab041747.1	A01_027766570_027757640		maker-scaff_12489_1-fgenesh-gene-0.519-mRNA-1	B07_03865784_03866384
Cab041749.1	A01_027771903_027773271		augustus_masked-scaff_9526_15-abinit-gene-1.46-mRNA-1	B01_33044718_33044948
Cab041750.1	A01_027774886_027773529		maker-scaff_12489_1-fgenesh-gene-0.520-mRNA-1	B07_03824442_03824814
Cab041751.1	A01_027786691_027779739		maker-scaff_12489_1-fgenesh-gene-0.521-mRNA-1	B07_03819650_03819857
Cab041752.1	A01_027789301_027791819		augustus_masked-scaff_12489_1-abinit-gene-0.208-mRNA-1	B07_03808056_03807611
Cab041753.1	A01_027801022_027804946		maker-scaff_12489_1-fgenesh-gene-0.461-mRNA-1	B07_03795044_03794132
Cab041754.1	A01_027810561_027805089		maker-scaff_12489_1-fgenesh-gene-0.524-mRNA-1	B07_03779242_03779439
Cab041755.1	A01_027811786_027813349		maker-scaff_12489_1-augustus-gene-0.568-mRNA-2	B07_03772182_03771863
Cab041756.1	A01_027818020_027818716		maker-scaff_9526_15-augustus-gene-1.211-mRNA-2	B01_33083860_33084041
Cab041757.1	A01_027820887_027819062		maker-scaff_12489_1-augustus-gene-0.625-mRNA-1	B07_03760995_03761388
Cab041762.1	A01_027838329_027836117		augustus_masked-scaff_12489_1-abinit-gene-1.228-mRNA-1	B07_03752347_03752898
[truncated: 23,168 more rows]
