# Supplementary material for: Extensive homoeologous genome exchanges in allopolyploid crops revealed by mRNAseq‐based visualization
Source: Plant Biotechnol J. 2016 Dec 6;15(5):594–604. doi: 10.1111/pbi.12657 (PMC5399007; doi:10.1111/pbi.12657)
Supplement: Supplementary file 9 — Data S9 Brassica juncea diversity panel list. [file PBI-15-594-s005.xlsx]

## Sheet: CGAT B juncea panel
accession_id	cultivar_name
CGAT_1	Chhutki
CGAT_2	Sej-2(1)
CGAT_3	BEC-161
CGAT_4	D-247
CGAT_5	BFF-5
CGAT_6	Leh-1
CGAT_7	D-205
CGAT_8	GM-1
CGAT_9	RLM-619
CGAT_10	BJ-1
CGAT_11	Sej-2(2)
CGAT_12	RH-30
CGAT_13	Pusa Jaikisan
CGAT_14	Laha T-59
CGAT_15	Pusa barani
CGAT_16	Pusa bold
CGAT_17	Varuna
CGAT_18	RL-1359
CGAT_19	Kanpur
CGAT_20	Proagro-4
CGAT_21	IM-2004
CGAT_22	Krishna
CGAT_23	RLM-514
CGAT_24	Kranti
CGAT_25	Rajat
CGAT_26	Rohini
CGAT_27	RH-819
CGAT_28	RH-10
CGAT_29	BEC-32
CGAT_30	T-6342
CGAT_31	Mohan-8
CGAT_32	Punch
CGAT_33	Geeta
CGAT_34	Shivalik
CGAT_35	Vasundhara
CGAT_36	Urvashi
CGAT_37	Maya
CGAT_38	SL-04
CGAT_39	B-98
CGAT_40	B-954
CGAT_41	0 juncea
CGAT_42	RIZ-1
CGAT_43	YRT-3(B)
CGAT_44	R-100
CGAT_45	RL-166
CGAT_46	Leh -2
CGAT_47	NGPY-1
CGAT_48	MCN-9
CGAT_49	Rapa-nigra
CGAT_50	YST-20
CGAT_51	PNBL-68
CGAT_52	Narinosa-nigra
CGAT_53	Chinenesis-nigra
CGAT_54	Japonica-nigra
CGAT_55	B-87
CGAT_56	MHC-6
CGAT_57	Leh-26
CGAT_58	RW-3186(B)
CGAT_59	B-288
CGAT_60	KBJ-6
CGAT_61	RCC-145
CGAT_62	RN-351
CGAT_63	PNMB
CGAT_64	B-394
CGAT_65	RCC-417
CGAT_66	RCC-296
CGAT_67	RJ 14
CGAT_68	JMG-409
CGAT_69	MLT-2
CGAT_70	B-105
CGAT_71	B-328
CGAT_72	B-261
CGAT_73	RN-247
CGAT_74	RK-919003
CGAT_75	MHC-7
CGAT_76	PRG-908(B)
CGAT_77	IJZ-2
CGAT_78	RH-10
CGAT_79	IJZ-22
CGAT_80	RT-57
CGAT_81	MHC-1-3
CGAT_82	Banga line 1
CGAT_83	Banga line 2
CGAT_84	Banga line 3
CGAT_85	RH-847
CGAT_86	RLM-198
CGAT_87	RC-781
CGAT_88	2.8.3 P2
CGAT_89	4.3.1.8.4 P1
CGAT_90	4.3.1.8.4 P2
CGAT_91	Pusa Karishma
CGAT_92	Pusa mustard-21
CGAT_93	PNBL
CGAT_94	YRT-20
CGAT_95	TM-4
CGAT_96	TM-18
CGAT_97	DYJ-3
CGAT_98	BJ-24-5
CGAT_99	DYJ-1
CGAT_100	EH-2
CGAT_101	Navgold
CGAT_102	J-8
CGAT_103	S-2
CGAT_104	S-7
CGAT_105	AJ-6
CGAT_106	AJ-17
CGAT_107	AJ-34
CGAT_108	AJ-28
CGAT_109	AJ-29
CGAT_110	AJ-59
CGAT_111	11.6.1.5.1
CGAT_112	11.6.12.1.1
CGAT_113	11.13 12.2.8.1
CGAT_114	RW-3186 (Y)
CGAT_115	YRT-3(Y)
CGAT_116	PBY-1
CGAT_117	PBY-2
CGAT_118	PBY-3
CGAT_119	Zem-84-500
CGAT_120	PRG-908(Y)
CGAT_121	MP-7
CGAT_122	Heera
CGAT_123	Zem-1
CGAT_124	Donskaja-4
CGAT_125	Skorospieka-2
CGAT_126	Vinimik-2
CGAT_127	Malopoloska
CGAT_128	Cutlas
CGAT_129	Zem-3355
CGAT_130	Zem-3356
CGAT_131	AC Vulcan
CGAT_132	PRK-1
CGAT_133	PRK-2
CGAT_134	PRK-3
CGAT_135	PRK-4
CGAT_136	J-301
CGAT_137	J-302
CGAT_138	J-303
CGAT_139	J-304
CGAT_140	J-305
CGAT_141	J-306
CGAT_142	J-307
CGAT_143	J-309
CGAT_144	J-310
CGAT_145	Secus
CGAT_146	IR-7-26917
CGAT_147	ATC-93839
CGAT_148	CPI-94821
CGAT_149	ATC-94394
CGAT_150	ATC-395
CGAT_151	Hatano
CGAT_152	2548 Turkey
CGAT_153	Black mustard
CGAT_154	Shi Yan You Cai
CGAT_155	Yi Meng Feng Weizi
CGAT_156	Huazhong Gao Yo Cai
CGAT_157	409 Tibet
CGAT_158	404 Yugoslavia
CGAT_159	K-8077
CGAT_160	K-7604
CGAT_161	K-9284
CGAT_162	K-6214
CGAT_163	K-6486
CGAT_164	27310
CGAT_165	2732
CGAT_166	2733
CGAT_167	2734
CGAT_168	2736
CGAT_169	2925
CGAT_170	267008
CGAT_171	267009
CGAT_172	27111
CGAT_173	27115
CGAT_174	27116
CGAT_175	27125
CGAT_176	27045
CGAT_177	27049
CGAT_178	2794
CGAT_179	252019
CGAT_180	252020
CGAT_181	252021
CGAT_182	252022
CGAT_183	252023
CGAT_185	26072
CGAT_186	26008
CGAT_187	252024
CGAT_188	252025
CGAT_189	252026
CGAT_190	252027
CGAT_191	252029
CGAT_192	252030
CGAT_193	252031
CGAT_194	252032
CGAT_195	252033
CGAT_196	252034
CGAT_197	252035
CGAT_198	252036
CGAT_199	252037
CGAT_200	252038
CGAT_201	26070
CGAT_202	Chang Yang Huzai-37
CGAT_203	Volgogdras Kaya
CGAT_204	Kranodras kaya
CGAT_205	Niesopaycoszizagaza
